# Supplementary material for: A Comparative Transcriptomic Analysis of Human Placental Trophoblasts in Response to Pathogenic and Probiotic Enterococcus faecalis Interaction
Source: Can J Infect Dis Med Microbiol. 2021 Jan 28;2021:6655414. doi: 10.1155/2021/6655414 (PMC7861945; doi:10.1155/2021/6655414)
Supplement: Supplementary Materials — Table S1. Differential gene expression profile of BeWo cell in response to Enterococcus faecalis Symbioflor 1 invasion. Table S2. Differential gene expression profile of BeWo cell in response to Enterococcus faecalis V583 invasion. Table S3. Differentially expressed genes affected by Enterococcus faecalis Symbioflor 1 classified with GO database. DEGs were characterized functionally by comparison against GO database and classified into three different categories, namely, the biological process, cellular component, and molecular function. Table S4. Differentially expressed genes affected by Enterococcus faecalis V583 classified with GO database. DEGs were characterized functionally by comparison against GO database and classified into three different categories, namely, the biological process, cellular component, and molecular function. [file 6655414.f1.zip]

Archive with 8 entries (8 files):
- 6655414.f1/Table S1-Tan et al.txt
- 6655414.f1/Table S2-Tan et al.txt
- 6655414.f1/Table S3(biological process)-Tan et al.txt
- 6655414.f1/Table S3(cellular component)-Tan et al.txt
- 6655414.f1/Table S3(molecular function)-Tan et al.txt
- 6655414.f1/Table S4(biological process)-Tan et al.txt
- 6655414.f1/Table S4(cellular component)-Tan et al.txt
- 6655414.f1/Table S4(molecular function)-Tan et al.txt
