# Supplementary material for: A Comparative Transcriptomic Analysis of Human Placental Trophoblasts in Response to Pathogenic and Probiotic Enterococcus faecalis Interaction
Source: Can J Infect Dis Med Microbiol. 2021 Jan 28;2021:6655414. doi: 10.1155/2021/6655414 (PMC7861945; doi:10.1155/2021/6655414)
Supplement: Supplementary Materials — Table S1. Differential gene expression profile of BeWo cell in response to Enterococcus faecalis Symbioflor 1 invasion. Table S2. Differential gene expression profile of BeWo cell in response to Enterococcus faecalis V583 invasion. Table S3. Differentially expressed genes affected by Enterococcus faecalis Symbioflor 1 classified with GO database. DEGs were characterized functionally by comparison against GO database and classified into three different categories, namely, the biological process, cellular component, and molecular function. Table S4. Differentially expressed genes affected by Enterococcus faecalis V583 classified with GO database. DEGs were characterized functionally by comparison against GO database and classified into three different categories, namely, the biological process, cellular component, and molecular function. [file 6655414.f1.zip › 6655414.f1/Table S2-Tan et al.txt]

ILMN_GENE	PROBE_ID	RATIO	Detection P value (V583)	Detection P value (Control)	DEFINITION
ABCA7	ILMN_1743205	2.200412	0.00	0.00	Homo sapiens ATP-binding cassette, sub-family A (ABC1), member 7 (ABCA7), mRNA.
ABCC1	ILMN_1802404	2.845229	0.001298701	0.02857143	Homo sapiens ATP-binding cassette, sub-family C (CFTR/MRP), member 1 (ABCC1), transcript variant 5, mRNA.
ABCC4	ILMN_1788457	0.3476572	0.2532468	0.009090909	Homo sapiens ATP-binding cassette, sub-family C (CFTR/MRP), member 4 (ABCC4), mRNA.
ABCF2	ILMN_1669201	0.3306282	0.02337662	0.00	Homo sapiens ATP-binding cassette, sub-family F (GCN20), member 2 (ABCF2), nuclear gene encoding mitochondrial protein, transcript variant 1, mRNA.
ABCG1	ILMN_2329927	3.960029	0.005194805	0.1558442	Homo sapiens ATP-binding cassette, sub-family G (WHITE), member 1 (ABCG1), transcript variant 2, mRNA.
ABHD11	ILMN_1737475	2.047415	0.00	0.00	Homo sapiens abhydrolase domain containing 11 (ABHD11), transcript variant 1, mRNA.
ABHD14B	ILMN_2227533	0.4290469	0.1220779	0.005194805	Homo sapiens abhydrolase domain containing 14B (ABHD14B), mRNA.
ABI1	ILMN_1739081	2.006828	0.001298701	0.01948052	Homo sapiens abl-interactor 1 (ABI1), transcript variant 1, mRNA.
ABI2	ILMN_1720988	2.150202	0.001298701	0.006493506	PREDICTED: Homo sapiens abl interactor 2 (ABI2), mRNA.
ABT1	ILMN_1658083	0.467557	0.01168831	0.00	Homo sapiens activator of basal transcription 1 (ABT1), mRNA.
ACACB	ILMN_1763852	0.4610456	0.1025974	0.002597403	Homo sapiens acetyl-Coenzyme A carboxylase beta (ACACB), mRNA.
ACER3	ILMN_3237774	0.2224877	0.01948052	0.00	Homo sapiens alkaline ceramidase 3 (ACER3), mRNA.
ACHE	ILMN_2333219	2.257169	0.00	0.00	Homo sapiens acetylcholinesterase (Yt blood group) (ACHE), transcript variant E4-E6, mRNA.
ACIN1	ILMN_1699636	2.590148	0.00	0.00	Homo sapiens apoptotic chromatin condensation inducer 1 (ACIN1), mRNA.
ACP1	ILMN_2344956	2.093678	0.00	0.00	Homo sapiens acid phosphatase 1, soluble (ACP1), transcript variant 4, mRNA.
ACSL3	ILMN_1654414	2.575552	0.007792208	0.08571429	Homo sapiens acyl-CoA synthetase long-chain family member 3 (ACSL3), transcript variant 1, mRNA.
ACTB	ILMN_1777296	2.001185	0.00	0.00	Homo sapiens actin, beta (ACTB), mRNA.
ACTR3B	ILMN_1787513	2.445868	0.005194805	0.05714286	Homo sapiens ARP3 actin-related protein 3 homolog B (yeast) (ACTR3B), transcript variant 2, mRNA.
ADAM10	ILMN_1718946	2.175913	0.001298701	0.009090909	Homo sapiens ADAM metallopeptidase domain 10 (ADAM10), mRNA.
ADAM9	ILMN_1727524	4.682458	0.00	0.002597403	Homo sapiens ADAM metallopeptidase domain 9 (meltrin gamma) (ADAM9), transcript variant 1, mRNA.
ADAMTS1	ILMN_1673566	0.4026617	0.005194805	0.00	Homo sapiens ADAM metallopeptidase with thrombospondin type 1 motif, 1 (ADAMTS1), mRNA.
ADAMTS4	ILMN_2092933	6.491515	0.001298701	0.2480519	Homo sapiens ADAM metallopeptidase with thrombospondin type 1 motif, 4 (ADAMTS4), mRNA.
ADAMTSL4	ILMN_1777683	6.052409	0.00	0.08181818	Homo sapiens ADAMTS-like 4 (ADAMTSL4), transcript variant 1, mRNA.
ADD3	ILMN_1787378	2.008889	0.00	0.00	Homo sapiens adducin 3 (gamma) (ADD3), transcript variant 1, mRNA.
ADD3	ILMN_2311278	2.604785	0.00	0.00	Homo sapiens adducin 3 (gamma) (ADD3), transcript variant 3, mRNA.
ADK	ILMN_1801020	2.069914	0.00	0.00	Homo sapiens adenosine kinase (ADK), transcript variant ADK-short, mRNA.
ADM	ILMN_1708934	3.614994	0.00	0.00	Homo sapiens adrenomedullin (ADM), mRNA.
ADSS	ILMN_1778796	2.00354	0.00	0.00	Homo sapiens adenylosuccinate synthase (ADSS), mRNA.
AEN	ILMN_3240321	0.3717842	0.00	0.00	Homo sapiens apoptosis enhancing nuclease (AEN), mRNA.
AFAR3	ILMN_1702696	0.2238566	0.2363636	0.00	Homo sapiens aflatoxin B1 aldehyde reductase 3 (AFAR3), mRNA.
AFF1	ILMN_2129015	3.585979	0.00	0.02467532	Homo sapiens AF4/FMR2 family, member 1 (AFF1), mRNA.
AFF4	ILMN_1708502	2.22273	0.00	0.00	Homo sapiens AF4/FMR2 family, member 4 (AFF4), mRNA.
AFMID	ILMN_1707551	0.4618651	0.02337662	0.00	Homo sapiens arylformamidase (AFMID), mRNA.
AHSP	ILMN_1696512	2.305917	0.007792208	0.05714286	Homo sapiens alpha hemoglobin stabilizing protein (AHSP), mRNA.
AIFM1	ILMN_1667183	0.3545486	0.02337662	0.00	Homo sapiens apoptosis-inducing factor, mitochondrion-associated, 1 (AIFM1), nuclear gene encoding mitochondrial protein, transcript variant 2, mRNA.
AK2P2	ILMN_3236458	0.4765417	0.001298701	0.00	PREDICTED: Homo sapiens adenylate kinase 2 pseudogene 2 (AK2P2), mRNA.
AKAP10	ILMN_1718808	2.627556	0.00	0.00	Homo sapiens A kinase (PRKA) anchor protein 10 (AKAP10), nuclear gene encoding mitochondrial protein, mRNA.
AKAP11	ILMN_2280189	0.4014868	0.06493507	0.00	Homo sapiens A kinase (PRKA) anchor protein 11 (AKAP11), transcript variant 2, mRNA.
AKIRIN1	ILMN_1658337	2.02716	0.00	0.00	Homo sapiens akirin 1 (AKIRIN1), mRNA.
AKR1C2	ILMN_1719154	2.128932	0.006493506	0.04285714	PREDICTED: Homo sapiens aldo-keto reductase family 1, member C2 (dihydrodiol dehydrogenase 2; bile acid binding protein; 3-alpha hydroxysteroid dehydrogenase, type III), transcript variant 3 (AKR1C2), mRNA.
ALDH1B1	ILMN_2150894	0.3722546	0.01948052	0.00	Homo sapiens aldehyde dehydrogenase 1 family, member B1 (ALDH1B1), nuclear gene encoding mitochondrial protein, mRNA.
ALKBH4	ILMN_1805673	0.2362794	0.2116883	0.00	Homo sapiens alkB, alkylation repair homolog 4 (E. coli) (ALKBH4), mRNA.
ALKBH8	ILMN_1779190	2.319991	0.001298701	0.02467532	Homo sapiens alkB, alkylation repair homolog 8 (E. coli) (ALKBH8), mRNA.
ALOX12P2	ILMN_1735987	2.677899	0.001298701	0.2454545	PREDICTED: Homo sapiens arachidonate 12-lipoxygenase pseudogene 2 (ALOX12P2), misc RNA.
ALOX12P2	ILMN_2137544	8.204289	0.003896104	0.06363636	Homo sapiens arachidonate 12-lipoxygenase pseudogene 2 (ALOX12P2), non-coding RNA.
ALPP	ILMN_1693789	0.4224761	0.00	0.00	Homo sapiens alkaline phosphatase, placental (Regan isozyme) (ALPP), mRNA.
AMD1	ILMN_1667994	0.3742917	0.00	0.00	Homo sapiens adenosylmethionine decarboxylase 1 (AMD1), transcript variant 1, mRNA.
AMOTL2	ILMN_1778788	0.3974891	0.03116883	0.00	Homo sapiens angiomotin like 2 (AMOTL2), mRNA.
ANGPTL4	ILMN_2386444	2.127603	0.00	0.006493506	Homo sapiens angiopoietin-like 4 (ANGPTL4), transcript variant 3, mRNA.
ANK3	ILMN_1661875	2.630985	0.00	0.00	Homo sapiens ankyrin 3, node of Ranvier (ankyrin G) (ANK3), transcript variant 2, mRNA.
ANKRA2	ILMN_1687351	2.727718	0.00	0.00	Homo sapiens ankyrin repeat, family A (RFXANK-like), 2 (ANKRA2), mRNA.
ANKRD17	ILMN_1787064	3.050805	0.005194805	0.1090909	Homo sapiens ankyrin repeat domain 17 (ANKRD17), transcript variant 1, mRNA.
ANKRD36	ILMN_2280568	2.734164	0.00	0.006493506	Homo sapiens ankyrin repeat domain 36 (ANKRD36), mRNA.
ANKRD36B	ILMN_1780806	2.436075	0.00	0.00	Homo sapiens ankyrin repeat domain 36B (ANKRD36B), mRNA.
ANKRD37	ILMN_1756417	9.248974	0.00	0.00	Homo sapiens ankyrin repeat domain 37 (ANKRD37), mRNA.
ANKZF1	ILMN_1677487	2.082648	0.00	0.00	Homo sapiens ankyrin repeat and zinc finger domain containing 1 (ANKZF1), transcript variant 2, mRNA.
ANKZF1	ILMN_2370692	5.502136	0.00	0.02467532	Homo sapiens ankyrin repeat and zinc finger domain containing 1 (ANKZF1), transcript variant 1, mRNA.
ANO8	ILMN_1709124	4.708188	0.00	0.05584415	Homo sapiens anoctamin 8 (ANO8), mRNA.
ANO9	ILMN_1769259	2.838959	0.00	0.005194805	Homo sapiens anoctamin 9 (ANO9), mRNA.
AP1B1	ILMN_2387505	2.333893	0.00	0.006493506	Homo sapiens adaptor-related protein complex 1, beta 1 subunit (AP1B1), transcript variant 2, mRNA.
AP2A1	ILMN_1815306	2.13055	0.00	0.00	Homo sapiens adaptor-related protein complex 2, alpha 1 subunit (AP2A1), transcript variant 2, mRNA.
AP2A1	ILMN_2359211	5.442863	0.00	0.05714286	Homo sapiens adaptor-related protein complex 2, alpha 1 subunit (AP2A1), transcript variant 2, mRNA.
AP2B1	ILMN_2331735	3.562127	0.00	0.009090909	Homo sapiens adaptor-related protein complex 2, beta 1 subunit (AP2B1), transcript variant 2, mRNA.
APAF1	ILMN_1659463	2.659403	0.001298701	0.02597403	Homo sapiens apoptotic peptidase activating factor 1 (APAF1), transcript variant 1, mRNA.
APLP2	ILMN_1710482	2.036332	0.00	0.00	Homo sapiens amyloid beta (A4) precursor-like protein 2 (APLP2), mRNA.
APLP2	ILMN_2081465	2.126151	0.00	0.00	Homo sapiens amyloid beta (A4) precursor-like protein 2 (APLP2), mRNA.
APOLD1	ILMN_1723522	2.472102	0.001298701	0.009090909	Homo sapiens apolipoprotein L domain containing 1 (APOLD1), mRNA.
APOOL	ILMN_1777483	0.4982913	0.00	0.00	Homo sapiens apolipoprotein O-like (APOOL), mRNA.
APP	ILMN_1653283	2.401323	0.00	0.00	Homo sapiens amyloid beta (A4) precursor protein (APP), transcript variant 1, mRNA.
APP	ILMN_2404065	5.133692	0.001298701	0.009090909	Homo sapiens amyloid beta (A4) precursor protein (APP), transcript variant 3, mRNA.
APP	ILMN_2404063	6.35403	0.00	0.00	Homo sapiens amyloid beta (A4) precursor protein (APP), transcript variant 3, mRNA.
APPBP2	ILMN_2149766	0.4504373	0.00	0.00	Homo sapiens amyloid beta precursor protein (cytoplasmic tail) binding protein 2 (APPBP2), mRNA.
ARF4	ILMN_1723884	2.089094	0.00	0.00	Homo sapiens ADP-ribosylation factor 4 (ARF4), mRNA.
ARHGAP17	ILMN_1756693	0.3873846	0.212987	0.007792208	Homo sapiens Rho GTPase activating protein 17 (ARHGAP17), transcript variant 1, mRNA.
ARHGAP30	ILMN_1750805	9.900231	0.005194805	0.3415585	Homo sapiens Rho GTPase activating protein 30 (ARHGAP30), transcript variant 1, mRNA.
ARHGEF1	ILMN_1772370	0.4995207	0.1181818	0.006493506	Homo sapiens Rho guanine nucleotide exchange factor (GEF) 1 (ARHGEF1), transcript variant 2, mRNA.
ARHGEF11	ILMN_1733861	0.4558061	0.1415584	0.006493506	Homo sapiens Rho guanine nucleotide exchange factor (GEF) 11 (ARHGEF11), transcript variant 1, mRNA.
ARHGEF17	ILMN_1754562	2.246615	0.001298701	0.009090909	Homo sapiens Rho guanine nucleotide exchange factor (GEF) 17 (ARHGEF17), mRNA.
ARHGEF19	ILMN_1808999	0.07889777	0.387013	0.00	Homo sapiens Rho guanine nucleotide exchange factor (GEF) 19 (ARHGEF19), mRNA.
ARID4B	ILMN_1761334	5.297495	0.001298701	0.1350649	Homo sapiens AT rich interactive domain 4B (RBP1-like) (ARID4B), transcript variant 1, mRNA.
ARL16	ILMN_2188119	0.3298385	0.00	0.00	Homo sapiens ADP-ribosylation factor-like 16 (ARL16), mRNA.
ARL17P1	ILMN_1698680	3.119292	0.00	0.01558442	Homo sapiens ADP-ribosylation factor-like 17 pseudogene 1 (ARL17P1), mRNA.
ARL2BP	ILMN_1755391	0.484897	0.00	0.00	Homo sapiens ADP-ribosylation factor-like 2 binding protein (ARL2BP), mRNA.
ARL4D	ILMN_1719010	2.590181	0.001298701	0.04805195	Homo sapiens ADP-ribosylation factor-like 4D (ARL4D), mRNA.
ARMC8	ILMN_1797453	0.4675857	0.02337662	0.00	Homo sapiens armadillo repeat containing 8 (ARMC8), transcript variant 2, mRNA.
ARMC8	ILMN_1781151	2.000912	0.00	0.00	Homo sapiens armadillo repeat containing 8 (ARMC8), transcript variant 2, mRNA.
ARMC8	ILMN_2385318	2.872289	0.001298701	0.02597403	Homo sapiens armadillo repeat containing 8 (ARMC8), transcript variant 1, mRNA.
ARMCX4	ILMN_1743345	2.427951	0.009090909	0.08051948	Homo sapiens armadillo repeat containing, X-linked 4 (ARMCX4), mRNA.
ARPC3	ILMN_1655561	2.059837	0.00	0.00	Homo sapiens actin related protein 2/3 complex, subunit 3, 21kDa (ARPC3), mRNA.
ARRDC2	ILMN_1715181	0.3396756	0.003896104	0.00	Homo sapiens arrestin domain containing 2 (ARRDC2), transcript variant 1, mRNA.
ARRDC3	ILMN_2198515	6.771976	0.00	0.00	Homo sapiens arrestin domain containing 3 (ARRDC3), mRNA.
ARSA	ILMN_2047240	0.3257532	0.07792208	0.00	Homo sapiens arylsulfatase A (ARSA), mRNA.
ARSD	ILMN_1661624	2.089504	0.001298701	0.02207792	Homo sapiens arylsulfatase D (ARSD), transcript variant 2, mRNA.
ARSK	ILMN_1657050	2.993048	0.00	0.006493506	Homo sapiens arylsulfatase K (ARSK), mRNA.
ASB3	ILMN_1699606	2.739571	0.00	0.002597403	Homo sapiens ankyrin repeat and SOCS box-containing 3 (ASB3), transcript variant 1, mRNA.
ASL	ILMN_2379393	0.1896428	0.3597403	0.009090909	Homo sapiens argininosuccinate lyase (ASL), transcript variant 1, mRNA.
ASMTL	ILMN_1804384	2.114245	0.00	0.00	Homo sapiens acetylserotonin O-methyltransferase-like (ASMTL), mRNA.
ASPM	ILMN_1815184	0.4990196	0.00	0.00	Homo sapiens asp (abnormal spindle) homolog, microcephaly associated (Drosophila) (ASPM), mRNA.
ASTE1	ILMN_1803813	0.3382402	0.001298701	0.00	Homo sapiens asteroid homolog 1 (Drosophila) (ASTE1), mRNA.
ASTN2	ILMN_1744118	0.06514615	0.4402598	0.002597403	Homo sapiens astrotactin 2 (ASTN2), transcript variant 2, mRNA.
ATF3	ILMN_2374865	2.678362	0.00	0.00	Homo sapiens activating transcription factor 3 (ATF3), transcript variant 4, mRNA.
ATF4	ILMN_1783394	3.09067	0.00	0.006493506	Homo sapiens activating transcription factor 4 (tax-responsive enhancer element B67) (ATF4), transcript variant 1, mRNA.
ATF5	ILMN_1669113	0.4865503	0.00	0.00	Homo sapiens activating transcription factor 5 (ATF5), mRNA.
ATN1	ILMN_1737833	2.188738	0.00	0.00	Homo sapiens atrophin 1 (ATN1), transcript variant 1, mRNA.
ATP1A4	ILMN_1705208	2.161281	0.001298701	0.006493506	Homo sapiens ATPase, Na+/K+ transporting, alpha 4 polypeptide (ATP1A4), transcript variant 2, mRNA.
ATP2A2	ILMN_1655884	2.885086	0.00	0.00	Homo sapiens ATPase, Ca++ transporting, cardiac muscle, slow twitch 2 (ATP2A2), transcript variant 1, mRNA.
ATP5E	ILMN_3261197	2.077046	0.00	0.00	Homo sapiens ATP synthase, H+ transporting, mitochondrial F1 complex, epsilon subunit (ATP5E), nuclear gene encoding mitochondrial protein, mRNA.
ATP6AP1L	ILMN_1755990	3.301015	0.001298701	0.09350649	Homo sapiens ATPase, H+ transporting, lysosomal accessory protein 1-like (ATP6AP1L), mRNA.
ATP6V0C	ILMN_1773849	2.314523	0.00	0.00	PREDICTED: Homo sapiens ATPase, H+ transporting, lysosomal 16kDa, V0 subunit c (ATP6V0C), mRNA.
ATPAF2	ILMN_1727390	0.4305848	0.02857143	0.00	Homo sapiens ATP synthase mitochondrial F1 complex assembly factor 2 (ATPAF2), nuclear gene encoding mitochondrial protein, mRNA.
ATPIF1	ILMN_1685978	4.296285	0.00	0.009090909	Homo sapiens ATPase inhibitory factor 1 (ATPIF1), nuclear gene encoding mitochondrial protein, transcript variant 3, mRNA.
ATXN10	ILMN_2169676	0.1013463	0.4311688	0.009090909	Homo sapiens ataxin 10 (ATXN10), mRNA.
ATXN2L	ILMN_2271627	4.532599	0.00	0.02467532	Homo sapiens ataxin 2-like (ATXN2L), transcript variant A, mRNA.
AZI1	ILMN_1746206	0.4919501	0.00	0.00	Homo sapiens 5-azacytidine induced 1 (AZI1), transcript variant 1, mRNA.
B4GALT2	ILMN_1753755	0.3695422	0.1181818	0.001298701	Homo sapiens UDP-Gal:betaGlcNAc beta 1,4- galactosyltransferase, polypeptide 2 (B4GALT2), transcript variant 2, mRNA.
BAI1	ILMN_1779510	0.2879887	0.2584416	0.006493506	PREDICTED: Homo sapiens brain-specific angiogenesis inhibitor 1, transcript variant 1 (BAI1), mRNA.
BARD1	ILMN_2074258	0.3060288	0.00	0.00	Homo sapiens BRCA1 associated RING domain 1 (BARD1), mRNA.
BAT1	ILMN_1690576	4.718829	0.007792208	0.2376623	Homo sapiens HLA-B associated transcript 1 (BAT1), transcript variant 1, mRNA.
BATF	ILMN_1668822	0.402352	0.001298701	0.00	Homo sapiens basic leucine zipper transcription factor, ATF-like (BATF), mRNA.
BCAM	ILMN_1790455	2.947048	0.005194805	0.09090909	Homo sapiens basal cell adhesion molecule (Lutheran blood group) (BCAM), transcript variant 1, mRNA.
BCAS2	ILMN_2148452	0.3598657	0.2116883	0.006493506	Homo sapiens breast carcinoma amplified sequence 2 (BCAS2), mRNA.
BCL10	ILMN_1704070	2.069165	0.005194805	0.02597403	Homo sapiens B-cell CLL/lymphoma 10 (BCL10), mRNA.
BCL2L1	ILMN_1742410	3.726956	0.007792208	0.1818182	Homo sapiens BCL2-like 1 (BCL2L1), nuclear gene encoding mitochondrial protein, transcript variant 1, mRNA.
BCL6	ILMN_1737314	2.167497	0.00	0.00	Homo sapiens B-cell CLL/lymphoma 6 (zinc finger protein 51) (BCL6), transcript variant 1, mRNA.
BCL6B	ILMN_1651285	0.2749611	0.2805195	0.007792208	Homo sapiens B-cell CLL/lymphoma 6, member B (zinc finger protein) (BCL6B), mRNA.
BCL7B	ILMN_2367275	0.4674376	0.00	0.00	Homo sapiens B-cell CLL/lymphoma 7B (BCL7B), transcript variant 2, mRNA.
BCOR	ILMN_1712161	0.386048	0.1935065	0.006493506	Homo sapiens BCL6 co-repressor (BCOR), transcript variant 1, mRNA.
BCORL1	ILMN_1767015	2.159898	0.00	0.006493506	Homo sapiens BCL6 co-repressor-like 1 (BCORL1), mRNA.
BDP1	ILMN_1687149	0.3051451	0.1688312	0.00	Homo sapiens B double prime 1, subunit of RNA polymerase III transcription initiation factor IIIB (BDP1), mRNA.
BET1L	ILMN_2060652	2.308038	0.001298701	0.009090909	Homo sapiens blocked early in transport 1 homolog (S. cerevisiae)-like (BET1L), mRNA.
BEX1	ILMN_1702637	2.019242	0.00	0.00	Homo sapiens brain expressed, X-linked 1 (BEX1), mRNA.
BHLHB2	ILMN_1768534	4.504268	0.00	0.00	Homo sapiens basic helix-loop-helix domain containing, class B, 2 (BHLHB2), mRNA.
BHLHB3	ILMN_1726809	3.212803	0.001298701	0.02857143	Homo sapiens basic helix-loop-helix domain containing, class B, 3 (BHLHB3), mRNA.
BIRC1	ILMN_1688489	4.959287	0.005194805	0.2298701	PREDICTED: Homo sapiens baculoviral IAP repeat-containing 1 (BIRC1), mRNA.
BIRC5	ILMN_1803124	0.2368536	0.2246753	0.00	Homo sapiens baculoviral IAP repeat-containing 5 (BIRC5), transcript variant 3, mRNA.
BLNK	ILMN_2142935	8.547026	0.005194805	0.3181818	Homo sapiens B-cell linker (BLNK), mRNA.
BLOC1S2	ILMN_1679782	2.712555	0.005194805	0.07662338	Homo sapiens biogenesis of lysosomal organelles complex-1, subunit 2 (BLOC1S2), transcript variant 2, mRNA.
BLVRB	ILMN_1797793	0.4676985	0.00	0.00	Homo sapiens biliverdin reductase B (flavin reductase (NADPH)) (BLVRB), mRNA.
BLZF1	ILMN_2106656	0.3372802	0.00	0.00	Homo sapiens basic leucine zipper nuclear factor 1 (BLZF1), mRNA.
BMF	ILMN_1695354	2.135626	0.00	0.00	Homo sapiens Bcl2 modifying factor (BMF), transcript variant 2, mRNA.
BMF	ILMN_2308338	2.197444	0.00	0.00	Homo sapiens Bcl2 modifying factor (BMF), transcript variant 4, mRNA.
BMS1P5	ILMN_3238183	0.3311233	0.00	0.00	Homo sapiens BMS1 pseudogene 5 (BMS1P5), non-coding RNA.
BNIP3L	ILMN_1718961	2.831199	0.007792208	0.1298701	Homo sapiens BCL2/adenovirus E1B 19kDa interacting protein 3-like (BNIP3L), mRNA.
BNIP3L	ILMN_2045419	3.128341	0.00	0.00	Homo sapiens BCL2/adenovirus E1B 19kDa interacting protein 3-like (BNIP3L), mRNA.
BP75	ILMN_2147920	2.181097	0.00	0.00	Homo sapiens bromodomain containing protein 75 kDa pseudogene (BP75) on chromosome 6.
BRCA1	ILMN_2311089	0.4828976	0.001298701	0.00	Homo sapiens breast cancer 1, early onset (BRCA1), transcript variant BRCA1-delta11b, mRNA.
BRI3BP	ILMN_1800619	0.3964982	0.00	0.00	Homo sapiens BRI3 binding protein (BRI3BP), mRNA.
BRPF1	ILMN_2365549	0.4481288	0.00	0.00	Homo sapiens bromodomain and PHD finger containing, 1 (BRPF1), transcript variant 2, mRNA.
BRWD1	ILMN_1801866	0.398722	0.001298701	0.006493506	Homo sapiens bromodomain and WD repeat domain containing 1 (BRWD1), transcript variant 2, mRNA.
BRWD1	ILMN_1805111	2.09159	0.009090909	0.00	Homo sapiens bromodomain and WD repeat domain containing 1 (BRWD1), transcript variant 3, mRNA.
BRWD1	ILMN_1761915	2.50857	0.005194805	0.05584415	Homo sapiens bromodomain and WD repeat domain containing 1 (BRWD1), transcript variant 1, mRNA.
BTBD1	ILMN_1691927	2.040241	0.00	0.002597403	Homo sapiens BTB (POZ) domain containing 1 (BTBD1), transcript variant 1, mRNA.
BTBD12	ILMN_1732885	0.4790691	0.00	0.00	Homo sapiens BTB (POZ) domain containing 12 (BTBD12), mRNA.
BTBD15	ILMN_1707481	0.4396012	0.01038961	0.00	Homo sapiens BTB (POZ) domain containing 15 (BTBD15), mRNA.
BTLA	ILMN_1778536	0.470648	0.1181818	0.006493506	Homo sapiens B and T lymphocyte associated (BTLA), transcript variant 1, mRNA.
C10ORF10	ILMN_1767556	0.4766924	0.03636364	0.00	Homo sapiens chromosome 10 open reading frame 10 (C10orf10), mRNA.
C10ORF119	ILMN_1761411	0.3870635	0.09740259	0.00	Homo sapiens chromosome 10 open reading frame 119 (C10orf119), mRNA.
C10ORF59	ILMN_1783873	2.096882	0.001298701	0.006493506	Homo sapiens chromosome 10 open reading frame 59 (C10orf59), transcript variant 2, mRNA.
C10ORF75	ILMN_3192411	2.061799	0.00	0.00	PREDICTED: Homo sapiens misc_RNA (C10orf75), miscRNA.
C10ORF91	ILMN_1802702	6.839207	0.009090909	0.2961039	Homo sapiens chromosome 10 open reading frame 91 (C10orf91), mRNA.
C11ORF46	ILMN_1767642	0.3792591	0.04935065	0.00	Homo sapiens chromosome 11 open reading frame 46 (C11orf46), mRNA.
C11ORF63	ILMN_2243516	0.1574244	0.1025974	0.00	Homo sapiens chromosome 11 open reading frame 63 (C11orf63), transcript variant 2, mRNA.
C11ORF71	ILMN_2049693	2.823006	0.00	0.009090909	Homo sapiens chromosome 11 open reading frame 71 (C11orf71), mRNA.
C12ORF11	ILMN_2196337	2.343052	0.00	0.00	Homo sapiens chromosome 12 open reading frame 11 (C12orf11), mRNA.
C12ORF24	ILMN_2180371	2.092084	0.00	0.00	Homo sapiens chromosome 12 open reading frame 24 (C12orf24), mRNA.
C12ORF29	ILMN_1792671	0.328887	0.01558442	0.00	Homo sapiens chromosome 12 open reading frame 29 (C12orf29), mRNA.
C12ORF34	ILMN_1772446	0.1818106	0.1298701	0.00	Homo sapiens chromosome 12 open reading frame 34 (C12orf34), mRNA.
C12ORF59	ILMN_1727606	0.4689723	0.04935065	0.00	Homo sapiens chromosome 12 open reading frame 59 (C12orf59), mRNA.
C13ORF25	ILMN_1660754	0.388231	0.00	0.00	PREDICTED: Homo sapiens chromosome 13 open reading frame 25 (C13orf25), mRNA.
C13ORF3	ILMN_1736816	0.3896475	0.003896104	0.00	Homo sapiens chromosome 13 open reading frame 3 (C13orf3), mRNA.
C14ORF101	ILMN_1758093	2.737997	0.001298701	0.05064935	Homo sapiens chromosome 14 open reading frame 101 (C14orf101), mRNA.
C14ORF147	ILMN_1699676	2.042278	0.00	0.00	Homo sapiens chromosome 14 open reading frame 147 (C14orf147), mRNA.
C14ORF153	ILMN_2078724	0.3118478	0.00	0.00	Homo sapiens chromosome 14 open reading frame 153 (C14orf153), mRNA.
C14ORF180	ILMN_1693951	2.070593	0.001298701	0.006493506	Homo sapiens chromosome 14 open reading frame 180 (C14orf180), mRNA.
C14ORF65	ILMN_3180114	0.3179808	0.2727273	0.009090909	PREDICTED: Homo sapiens misc_RNA (C14orf65), miscRNA.
C14ORF80	ILMN_1653553	0.3551863	0.00	0.00	Homo sapiens chromosome 14 open reading frame 80 (C14orf80), mRNA.
C14ORF85	ILMN_2134381	0.3280427	0.00	0.00	Homo sapiens chromosome 14 open reading frame 85 (C14orf85), non-coding RNA.
C15ORF63	ILMN_2073543	0.3691705	0.00	0.00	Homo sapiens chromosome 15 open reading frame 63 (C15orf63), mRNA.
C16ORF53	ILMN_2194828	0.4825029	0.00	0.00	Homo sapiens chromosome 16 open reading frame 53 (C16orf53), mRNA.
C16ORF56	ILMN_1777129	2.379655	0.00	0.00	Homo sapiens chromosome 16 open reading frame 56 (C16orf56), mRNA.
C16ORF59	ILMN_1656452	0.4699211	0.00	0.00	Homo sapiens chromosome 16 open reading frame 59 (C16orf59), mRNA.
C16ORF7	ILMN_1693630	0.4558378	0.1025974	0.002597403	Homo sapiens chromosome 16 open reading frame 7 (C16orf7), mRNA.
C17ORF100	ILMN_3237452	2.235021	0.005194805	0.03636364	Homo sapiens chromosome 17 open reading frame 100 (C17orf100), mRNA.
C17ORF44	ILMN_1681252	3.127298	0.005194805	0.1064935	Homo sapiens chromosome 17 open reading frame 44 (C17orf44), mRNA.
C17ORF59	ILMN_2225746	3.411417	0.001298701	0.04285714	Homo sapiens chromosome 17 open reading frame 59 (C17orf59), mRNA.
C17ORF70	ILMN_1711823	0.4900748	0.00	0.00	Homo sapiens chromosome 17 open reading frame 70 (C17orf70), mRNA.
C17ORF81	ILMN_1705414	0.1722312	0.3935065	0.009090909	Homo sapiens chromosome 17 open reading frame 81 (C17orf81), transcript variant 2, mRNA.
C17ORF85	ILMN_2221076	0.4855088	0.003896104	0.00	Homo sapiens chromosome 17 open reading frame 85 (C17orf85), mRNA.
C17ORF91	ILMN_2390310	0.3006191	0.06233766	0.00	Homo sapiens chromosome 17 open reading frame 91 (C17orf91), transcript variant 2, mRNA.
C18ORF56	ILMN_1796074	0.4730926	0.00	0.00	Homo sapiens chromosome 18 open reading frame 56 (C18orf56), mRNA.
C19ORF28	ILMN_1813374	2.174658	0.00	0.00	Homo sapiens chromosome 19 open reading frame 28 (C19orf28), transcript variant 3, mRNA.
C19ORF43	ILMN_1784299	2.036146	0.00	0.00	Homo sapiens chromosome 19 open reading frame 43 (C19orf43), mRNA.
C1ORF135	ILMN_1787280	0.4536469	0.00	0.00	Homo sapiens chromosome 1 open reading frame 135 (C1orf135), mRNA.
C1ORF151	ILMN_2064311	2.187995	0.001298701	0.02467532	Homo sapiens chromosome 1 open reading frame 151 (C1orf151), mRNA.
C1ORF152	ILMN_1676016	0.06109034	0.4337662	0.00	PREDICTED: Homo sapiens chromosome 1 open reading frame 152 (C1orf152), mRNA.
C1ORF163	ILMN_1757415	0.4817168	0.00	0.00	Homo sapiens chromosome 1 open reading frame 163 (C1orf163), mRNA.
C1ORF174	ILMN_3236244	0.4987908	0.00	0.00	Homo sapiens chromosome 1 open reading frame 174 (C1orf174), mRNA.
C1ORF213	ILMN_1719831	2.872742	0.001298701	0.02207792	Homo sapiens chromosome 1 open reading frame 213 (C1orf213), transcript variant 2, mRNA.
C1ORF213	ILMN_1705419	2.888162	0.00	0.009090909	Homo sapiens chromosome 1 open reading frame 213 (C1orf213), transcript variant 1, mRNA.
C1ORF216	ILMN_1659975	0.307397	0.08961039	0.00	Homo sapiens chromosome 1 open reading frame 216 (C1orf216), mRNA.
C1ORF54	ILMN_1702231	0.3315997	0.2571429	0.009090909	Homo sapiens chromosome 1 open reading frame 54 (C1orf54), mRNA.
C1ORF66	ILMN_1706413	2.035975	0.00	0.00	Homo sapiens chromosome 1 open reading frame 66 (C1orf66), mRNA.
C1ORF74	ILMN_1786470	0.4135984	0.001298701	0.00	Homo sapiens chromosome 1 open reading frame 74 (C1orf74), mRNA.
C20ORF151	ILMN_1682863	0.3513798	0.01168831	0.00	Homo sapiens chromosome 20 open reading frame 151 (C20orf151), mRNA.
C20ORF175	ILMN_1791248	2.336107	0.001298701	0.02467532	Homo sapiens chromosome 20 open reading frame 175 (C20orf175), mRNA.
C20ORF199	ILMN_3188984	2.157396	0.00	0.00	Homo sapiens chromosome 20 open reading frame 199 (C20orf199), transcript variant 3, non-coding RNA.
C21ORF119	ILMN_1728403	2.977839	0.003896104	0.08571429	Homo sapiens chromosome 21 open reading frame 119 (C21orf119), mRNA.
C21ORF2	ILMN_1758806	0.4469393	0.08961039	0.002597403	Homo sapiens chromosome 21 open reading frame 2 (C21orf2), mRNA.
C21ORF24	ILMN_2211724	0.4719475	0.00	0.00	Homo sapiens chromosome 21 open reading frame 24 (C21orf24), mRNA.
C21ORF30	ILMN_3178967	2.390106	0.00	0.005194805	PREDICTED: Homo sapiens chromosome 21 open reading frame 30 (C21orf30), mRNA.
C21ORF58	ILMN_3307877	0.4508166	0.00	0.00	Homo sapiens chromosome 21 open reading frame 58 (C21orf58), mRNA.
C22ORF33	ILMN_1663417	2.539392	0.001298701	0.02597403	Homo sapiens chromosome 22 open reading frame 33 (C22orf33), mRNA.
C22ORF40	ILMN_2325112	2.203748	0.00	0.00	Homo sapiens chromosome 22 open reading frame 40 (C22orf40), mRNA.
C2ORF24	ILMN_1795419	2.009522	0.00	0.00	Homo sapiens chromosome 2 open reading frame 24 (C2orf24), mRNA.
C3ORF17	ILMN_1688372	0.44041	0.1337662	0.006493506	Homo sapiens chromosome 3 open reading frame 17 (C3orf17), transcript variant 2, mRNA.
C3ORF22	ILMN_1653228	2.52164	0.009090909	0.09090909	Homo sapiens chromosome 3 open reading frame 22 (C3orf22), mRNA.
C3ORF23	ILMN_1771393	2.140751	0.001298701	0.009090909	Homo sapiens chromosome 3 open reading frame 23 (C3orf23), transcript variant 3, mRNA.
C3ORF34	ILMN_2288483	0.2808481	0.00	0.00	Homo sapiens chromosome 3 open reading frame 34 (C3orf34), mRNA.
C3ORF35	ILMN_1673485	4.058231	0.005194805	0.1844156	Homo sapiens chromosome 3 open reading frame 35 (C3orf35), transcript variant F, mRNA.
C3ORF42	ILMN_1723254	0.1826041	0.338961	0.006493506	Homo sapiens chromosome 3 open reading frame 42 (C3orf42), mRNA.
C3ORF43	ILMN_3247334	0.3363813	0.2558441	0.009090909	Homo sapiens chromosome 3 open reading frame 43 (C3orf43), mRNA.
C4ORF11	ILMN_1755519	4.818545	0.00	0.06363636	Homo sapiens chromosome 4 open reading frame 11 (C4orf11), mRNA.
C4ORF23	ILMN_1798129	4.424004	0.007792208	0.212987	Homo sapiens chromosome 4 open reading frame 23 (C4orf23), transcript variant 2, mRNA.
C4ORF41	ILMN_1666827	2.048523	0.00	0.00	Homo sapiens chromosome 4 open reading frame 41 (C4orf41), transcript variant 1, mRNA.
C5ORF28	ILMN_2150465	0.3881336	0.00	0.00	Homo sapiens chromosome 5 open reading frame 28 (C5orf28), mRNA.
C5ORF34	ILMN_1662184	2.39844	0.00	0.00	Homo sapiens chromosome 5 open reading frame 34 (C5orf34), mRNA.
C5ORF39	ILMN_2098616	2.839112	0.00	0.009090909	Homo sapiens chromosome 5 open reading frame 39 (C5orf39), mRNA.
C5ORF41	ILMN_1776788	2.376733	0.00	0.00	Homo sapiens chromosome 5 open reading frame 41 (C5orf41), mRNA.
C5ORF41	ILMN_2195821	3.999948	0.00	0.006493506	Homo sapiens chromosome 5 open reading frame 41 (C5orf41), mRNA.
C6ORF124	ILMN_3242186	3.054467	0.00	0.009090909	Homo sapiens chromosome 6 open reading frame 124 (C6orf124), mRNA.
C6ORF126	ILMN_2054121	0.4254286	0.1155844	0.002597403	Homo sapiens chromosome 6 open reading frame 126 (C6orf126), mRNA.
C6ORF167	ILMN_1783075	0.3057477	0.2363636	0.006493506	Homo sapiens chromosome 6 open reading frame 167 (C6orf167), mRNA.
C6ORF25	ILMN_1802942	2.788419	0.00	0.01298701	Homo sapiens chromosome 6 open reading frame 25 (C6orf25), transcript variant 6, mRNA.
C6ORF47	ILMN_1795286	0.3165393	0.005194805	0.00	Homo sapiens chromosome 6 open reading frame 47 (C6orf47), mRNA.
C6ORF48	ILMN_2285708	2.024545	0.009090909	0.04675325	Homo sapiens chromosome 6 open reading frame 48 (C6orf48), transcript variant 1, mRNA.
C7ORF27	ILMN_1804498	0.4011351	0.00	0.00	Homo sapiens chromosome 7 open reading frame 27 (C7orf27), mRNA.
C7ORF33	ILMN_1779225	0.3350191	0.2246753	0.006493506	Homo sapiens chromosome 7 open reading frame 33 (C7orf33), mRNA.
C7ORF38	ILMN_3235912	0.3937687	0.01818182	0.00	Homo sapiens chromosome 7 open reading frame 38 (C7orf38), mRNA.
C7ORF43	ILMN_1770030	2.436845	0.00	0.002597403	Homo sapiens chromosome 7 open reading frame 43 (C7orf43), mRNA.
C7ORF68	ILMN_1659990	2.174755	0.00	0.00	Homo sapiens chromosome 7 open reading frame 68 (C7orf68), transcript variant 1, mRNA.
C8G	ILMN_1737242	2.076667	0.00	0.00	Homo sapiens complement component 8, gamma polypeptide (C8G), mRNA.
C8ORF30B	ILMN_3243302	0.2587571	0.07402597	0.00	PREDICTED: Homo sapiens chromosome 8 open reading frame 30B (C8orf30B), mRNA.
C8ORF33	ILMN_2098325	0.4536431	0.00	0.00	Homo sapiens chromosome 8 open reading frame 33 (C8orf33), mRNA.
C8ORF45	ILMN_2113738	0.3278897	0.00	0.00	Homo sapiens chromosome 8 open reading frame 45 (C8orf45), mRNA.
C8ORF55	ILMN_1777740	0.4836634	0.00	0.00	Homo sapiens chromosome 8 open reading frame 55 (C8orf55), mRNA.
C8ORF58	ILMN_1764320	2.081878	0.00	0.002597403	Homo sapiens chromosome 8 open reading frame 58 (C8orf58), mRNA.
C9ORF102	ILMN_1753190	0.4104863	0.005194805	0.00	Homo sapiens chromosome 9 open reading frame 102 (C9orf102), mRNA.
C9ORF130	ILMN_1738678	0.3432663	0.00	0.00	PREDICTED: Homo sapiens chromosome 9 open reading frame 130 (C9orf130), mRNA.
C9ORF40	ILMN_1711799	0.4997642	0.00	0.00	Homo sapiens chromosome 9 open reading frame 40 (C9orf40), mRNA.
C9ORF89	ILMN_1659189	0.4840896	0.04805195	0.00	Homo sapiens chromosome 9 open reading frame 89 (C9orf89), mRNA.
CA11	ILMN_1743219	2.423673	0.00	0.00	Homo sapiens carbonic anhydrase XI (CA11), mRNA.
CAB39L	ILMN_1660815	2.658615	0.00	0.001298701	Homo sapiens calcium binding protein 39-like (CAB39L), transcript variant 1, mRNA.
CABLES1	ILMN_1653001	0.1833674	0.2246753	0.00	Homo sapiens Cdk5 and Abl enzyme substrate 1 (CABLES1), transcript variant 1, mRNA.
CACNB3	ILMN_2195482	0.3727459	0.1688312	0.005194805	Homo sapiens calcium channel, voltage-dependent, beta 3 subunit (CACNB3), mRNA.
CAPN12	ILMN_1787514	2.134668	0.00	0.00	Homo sapiens calpain 12 (CAPN12), mRNA.
CAPN2	ILMN_1716057	0.114944	0.3064935	0.00	Homo sapiens calpain 2, (m/II) large subunit (CAPN2), mRNA.
CAPS	ILMN_1757660	0.4997782	0.00	0.00	Homo sapiens calcyphosine (CAPS), transcript variant 2, mRNA.
CAPSL	ILMN_2359306	4.701967	0.005194805	0.2116883	Homo sapiens calcyphosine-like (CAPSL), transcript variant 1, mRNA.
CAPZA1	ILMN_1803742	0.4197194	0.04805195	0.00	Homo sapiens capping protein (actin filament) muscle Z-line, alpha 1 (CAPZA1), mRNA.
CASC4	ILMN_2325574	2.435698	0.00	0.00	Homo sapiens cancer susceptibility candidate 4 (CASC4), transcript variant 2, mRNA.
CASP3	ILMN_1731639	3.075826	0.006493506	0.1181818	Homo sapiens caspase 3, apoptosis-related cysteine peptidase (CASP3), transcript variant alpha, mRNA.
CASP6	ILMN_1694877	0.457166	0.02857143	0.00	Homo sapiens caspase 6, apoptosis-related cysteine peptidase (CASP6), transcript variant alpha, mRNA.
CATSPER2	ILMN_2286014	0.3041816	0.00	0.00	Homo sapiens cation channel, sperm associated 2 (CATSPER2), transcript variant 4, mRNA.
CBL	ILMN_1716080	2.435322	0.00	0.00	Homo sapiens Cas-Br-M (murine) ecotropic retroviral transforming sequence (CBL), mRNA.
CBX2	ILMN_1686237	0.3454475	0.1077922	0.00	Homo sapiens chromobox homolog 2 (Pc class homolog, Drosophila) (CBX2), transcript variant 2, mRNA.
CBX2	ILMN_1770678	0.4246853	0.00	0.00	Homo sapiens chromobox homolog 2 (Pc class homolog, Drosophila) (CBX2), transcript variant 1, mRNA.
CBX3	ILMN_1774086	2.074431	0.001298701	0.01948052	Homo sapiens chromobox homolog 3 (HP1 gamma homolog, Drosophila) (CBX3), transcript variant 1, mRNA.
CBX3	ILMN_1790625	2.234465	0.00	0.00	Homo sapiens chromobox homolog 3 (HP1 gamma homolog, Drosophila) (CBX3), transcript variant 2, mRNA.
CC2D1A	ILMN_1701127	2.037685	0.001298701	0.009090909	Homo sapiens coiled-coil and C2 domain containing 1A (CC2D1A), mRNA.
CC2D1B	ILMN_1690291	0.09409437	0.1324675	0.00	Homo sapiens coiled-coil and C2 domain containing 1B (CC2D1B), mRNA.
CC2D1B	ILMN_2149935	0.2721739	0.4220779	0.006493506	Homo sapiens coiled-coil and C2 domain containing 1B (CC2D1B), mRNA.
CCBE1	ILMN_2122511	0.2766789	0.00	0.00	Homo sapiens collagen and calcium binding EGF domains 1 (CCBE1), mRNA.
CCBL2	ILMN_2244484	2.958782	0.00	0.009090909	Homo sapiens cysteine conjugate-beta lyase 2 (CCBL2), transcript variant 1, mRNA.
CCDC101	ILMN_1684789	0.4079885	0.01948052	0.00	Homo sapiens coiled-coil domain containing 101 (CCDC101), mRNA.
CCDC101	ILMN_1701477	0.4535878	0.00	0.00	Homo sapiens coiled-coil domain containing 101 (CCDC101), mRNA.
CCDC121	ILMN_2183772	0.3571975	0.2467532	0.009090909	Homo sapiens coiled-coil domain containing 121 (CCDC121), mRNA.
CCDC125	ILMN_3244319	0.4761498	0.00	0.00	Homo sapiens coiled-coil domain containing 125 (CCDC125), mRNA.
CCDC137	ILMN_1743506	0.3027226	0.08831169	0.00	Homo sapiens coiled-coil domain containing 137 (CCDC137), mRNA.
CCDC15	ILMN_1825660	4.211064	0.001298701	0.1324675	Homo sapiens coiled-coil domain containing 15 (CCDC15), mRNA.
CCDC152	ILMN_3238757	0.1106127	0.4324675	0.009090909	Homo sapiens coiled-coil domain containing 152 (CCDC152), mRNA.
CCDC24	ILMN_1718771	0.4831088	0.05584415	0.00	Homo sapiens coiled-coil domain containing 24 (CCDC24), mRNA.
CCDC25	ILMN_1793146	3.141861	0.001298701	0.05584415	Homo sapiens coiled-coil domain containing 25 (CCDC25), mRNA.
CCDC58	ILMN_1686920	0.4737279	0.00	0.00	Homo sapiens coiled-coil domain containing 58 (CCDC58), mRNA.
CCDC64B	ILMN_3235171	2.994114	0.001298701	0.05844156	Homo sapiens coiled-coil domain containing 64B (CCDC64B), mRNA.
CCDC66	ILMN_1683533	0.496537	0.04155844	0.00	Homo sapiens coiled-coil domain containing 66 (CCDC66), mRNA.
CCDC8	ILMN_1760314	0.3480183	0.1935065	0.006493506	Homo sapiens coiled-coil domain containing 8 (CCDC8), mRNA.
CCDC88B	ILMN_1772208	2.610713	0.00	0.009090909	Homo sapiens coiled-coil domain containing 88B (CCDC88B), mRNA.
CCDC92	ILMN_1731107	0.2850256	0.08051948	0.00	Homo sapiens coiled-coil domain containing 92 (CCDC92), mRNA.
CCM2	ILMN_1784352	0.4735812	0.00	0.00	Homo sapiens cerebral cavernous malformation 2 (CCM2), transcript variant 1, mRNA.
CCNC	ILMN_2409395	2.646134	0.00	0.00	Homo sapiens cyclin C (CCNC), transcript variant 2, mRNA.
CCNC	ILMN_1798705	4.224454	0.00	0.00	Homo sapiens cyclin C (CCNC), transcript variant 1, mRNA.
CCNDBP1	ILMN_1658743	2.442127	0.001298701	0.01948052	Homo sapiens cyclin D-type binding-protein 1 (CCNDBP1), transcript variant 1, mRNA.
CCNE2	ILMN_2412384	0.4730944	0.001298701	0.00	Homo sapiens cyclin E2 (CCNE2), transcript variant 2, mRNA.
CCNF	ILMN_1773119	0.373759	0.00	0.00	Homo sapiens cyclin F (CCNF), mRNA.
CCNG2	ILMN_2228732	2.666447	0.00	0.02597403	Homo sapiens cyclin G2 (CCNG2), mRNA.
CCNG2	ILMN_1747244	6.235454	0.00	0.00	Homo sapiens cyclin G2 (CCNG2), mRNA.
CCNL1	ILMN_1683129	3.52896	0.001298701	0.07922078	Homo sapiens cyclin L1 (CCNL1), mRNA.
CCNT1	ILMN_1692390	2.0405	0.001298701	0.01168831	Homo sapiens cyclin T1 (CCNT1), mRNA.
CCT5	ILMN_1706246	0.4502752	0.001298701	0.00	Homo sapiens chaperonin containing TCP1, subunit 5 (epsilon) (CCT5), mRNA.
CCT6A	ILMN_1719611	2.337817	0.00	0.00	Homo sapiens chaperonin containing TCP1, subunit 6A (zeta 1) (CCT6A), transcript variant 1, mRNA.
CD151	ILMN_1794740	2.363162	0.00	0.00	Homo sapiens CD151 molecule (Raph blood group) (CD151), transcript variant 5, mRNA.
CD2	ILMN_1695025	2.457551	0.00	0.005194805	Homo sapiens CD2 molecule (CD2), mRNA.
CD276	ILMN_1683747	0.171459	0.3519481	0.006493506	Homo sapiens CD276 molecule (CD276), transcript variant 2, mRNA.
CD3EAP	ILMN_1747870	0.4936861	0.005194805	0.00	Homo sapiens CD3e molecule, epsilon associated protein (CD3EAP), mRNA.
CD59	ILMN_1724789	0.4376263	0.05974026	0.00	Homo sapiens CD59 molecule, complement regulatory protein (CD59), transcript variant 2, mRNA.
CD68	ILMN_2359907	0.3989719	0.00	0.00	Homo sapiens CD68 molecule (CD68), transcript variant 1, mRNA.
CD69	ILMN_1651316	0.1592285	0.3220779	0.002597403	Homo sapiens CD69 molecule (CD69), mRNA.
CD9	ILMN_1695423	2.020678	0.00	0.00	Homo sapiens CD9 molecule (CD9), mRNA.
CDC14A	ILMN_1774930	2.485521	0.005194805	0.05584415	Homo sapiens CDC14 cell division cycle 14 homolog A (S. cerevisiae) (CDC14A), transcript variant 1, mRNA.
CDC14B	ILMN_1687074	2.554789	0.00	0.00	Homo sapiens CDC14 cell division cycle 14 homolog B (S. cerevisiae) (CDC14B), transcript variant 2, mRNA.
CDC25A	ILMN_1711005	0.4795299	0.00	0.00	Homo sapiens cell division cycle 25 homolog A (S. pombe) (CDC25A), transcript variant 1, mRNA.
CDC42EP1	ILMN_1764927	0.4372576	0.01818182	0.00	Homo sapiens CDC42 effector protein (Rho GTPase binding) 1 (CDC42EP1), transcript variant 1, mRNA.
CDC6	ILMN_1785914	0.256991	0.08571429	0.00	Homo sapiens cell division cycle 6 homolog (S. cerevisiae) (CDC6), mRNA.
CDCA2	ILMN_1660654	0.227786	0.009090909	0.00	Homo sapiens cell division cycle associated 2 (CDCA2), mRNA.
CDCA7L	ILMN_2230683	2.041533	0.00	0.001298701	Homo sapiens cell division cycle associated 7-like (CDCA7L), mRNA.
CDCP1	ILMN_1708167	3.783858	0.00	0.00	Homo sapiens CUB domain containing protein 1 (CDCP1), transcript variant 2, mRNA.
CDH3	ILMN_1704294	0.4223924	0.1064935	0.002597403	Homo sapiens cadherin 3, type 1, P-cadherin (placental) (CDH3), mRNA.
CDK10	ILMN_3306950	0.2529886	0.04805195	0.00	Homo sapiens cyclin-dependent kinase 10 (CDK10), transcript variant c, mRNA.
CDK2	ILMN_1653443	2.353354	0.00	0.00	Homo sapiens cyclin-dependent kinase 2 (CDK2), transcript variant 1, mRNA.
CDK3	ILMN_1767414	2.079761	0.003896104	0.02597403	Homo sapiens cyclin-dependent kinase 3 (CDK3), mRNA.
CDK5RAP2	ILMN_1725235	5.317186	0.001298701	0.1324675	Homo sapiens CDK5 regulatory subunit associated protein 2 (CDK5RAP2), transcript variant 1, mRNA.
CDKL3	ILMN_2217630	2.644494	0.001298701	0.02857143	Homo sapiens cyclin-dependent kinase-like 3 (CDKL3), mRNA.
CDKN1A	ILMN_1784602	3.675809	0.00	0.00	Homo sapiens cyclin-dependent kinase inhibitor 1A (p21, Cip1) (CDKN1A), transcript variant 1, mRNA.
CDKN1B	ILMN_1722811	2.074914	0.00	0.00	Homo sapiens cyclin-dependent kinase inhibitor 1B (p27, Kip1) (CDKN1B), mRNA.
CDKN2A	ILMN_1744295	3.029886	0.00	0.00	Homo sapiens cyclin-dependent kinase inhibitor 2A (melanoma, p16, inhibits CDK4) (CDKN2A), transcript variant 4, mRNA.
CDKN2AIPNL	ILMN_2130078	0.2479768	0.00	0.00	Homo sapiens CDKN2A interacting protein N-terminal like (CDKN2AIPNL), mRNA.
CDR2L	ILMN_2128770	0.389915	0.009090909	0.00	Homo sapiens cerebellar degeneration-related protein 2-like (CDR2L), mRNA.
CDT1	ILMN_1651237	0.4465511	0.00	0.00	Homo sapiens chromatin licensing and DNA replication factor 1 (CDT1), mRNA.
CEACAM1	ILMN_1716815	0.0144206	0.4948052	0.002597403	Homo sapiens carcinoembryonic antigen-related cell adhesion molecule 1 (biliary glycoprotein) (CEACAM1), transcript variant 2, mRNA.
CEL	ILMN_1723418	0.3248157	0.2545455	0.007792208	Homo sapiens carboxyl ester lipase (bile salt-stimulated lipase) (CEL), mRNA.
CENPL	ILMN_1742779	0.4640428	0.007792208	0.00	Homo sapiens centromere protein L (CENPL), mRNA.
CENPO	ILMN_2219351	0.4508419	0.02727273	0.00	Homo sapiens centromere protein O (CENPO), mRNA.
CENPT	ILMN_3238375	2.079961	0.00	0.00	Homo sapiens centromere protein T (CENPT), mRNA.
CEP110	ILMN_1758778	2.209785	0.00	0.00	Homo sapiens centrosomal protein 110kDa (CEP110), mRNA.
CER1	ILMN_1690192	3.340186	0.005194805	0.1155844	Homo sapiens cerberus 1, cysteine knot superfamily, homolog (Xenopus laevis) (CER1), mRNA.
CERCAM	ILMN_1750563	2.141349	0.00	0.00	Homo sapiens cerebral endothelial cell adhesion molecule (CERCAM), mRNA.
CES2	ILMN_2362681	0.1749997	0.3662338	0.006493506	Homo sapiens carboxylesterase 2 (intestine, liver) (CES2), transcript variant 1, mRNA.
CETN3	ILMN_2224031	2.184047	0.00	0.00	Homo sapiens centrin, EF-hand protein, 3 (CDC31 homolog, yeast) (CETN3), mRNA.
CFI	ILMN_1727815	5.474988	0.001298701	0.1467533	Homo sapiens complement factor I (CFI), mRNA.
CFL2	ILMN_1707356	2.39505	0.001298701	0.02077922	Homo sapiens cofilin 2 (muscle) (CFL2), transcript variant 2, mRNA.
CHAF1A	ILMN_1669842	0.493224	0.00	0.00	Homo sapiens chromatin assembly factor 1, subunit A (p150) (CHAF1A), mRNA.
CHD2	ILMN_2339284	2.778425	0.00	0.00	Homo sapiens chromodomain helicase DNA binding protein 2 (CHD2), transcript variant 2, mRNA.
CHDH	ILMN_3251423	0.2296204	0.1675325	0.00	Homo sapiens choline dehydrogenase (CHDH), mRNA.
CHIC2	ILMN_1679428	2.038637	0.00	0.00	Homo sapiens cysteine-rich hydrophobic domain 2 (CHIC2), mRNA.
CHMP4C	ILMN_1711542	0.3348164	0.1441558	0.001298701	Homo sapiens chromatin modifying protein 4C (CHMP4C), mRNA.
CHMP5	ILMN_2094166	4.012955	0.00	0.00	Homo sapiens chromatin modifying protein 5 (CHMP5), mRNA.
CHMP6	ILMN_1731609	0.3289305	0.00	0.00	PREDICTED: Homo sapiens chromatin modifying protein 6 (CHMP6), mRNA.
CHN2	ILMN_2403237	0.3393521	0.07012987	0.00	Homo sapiens chimerin (chimaerin) 2 (CHN2), transcript variant 2, mRNA.
CHRM5	ILMN_1746646	0.359748	0.02597403	0.00	Homo sapiens cholinergic receptor, muscarinic 5 (CHRM5), mRNA.
CHRNA5	ILMN_2110751	0.2582921	0.00	0.00	Homo sapiens cholinergic receptor, nicotinic, alpha 5 (CHRNA5), mRNA.
CHST12	ILMN_1735058	0.4715272	0.00	0.00	Homo sapiens carbohydrate (chondroitin 4) sulfotransferase 12 (CHST12), mRNA.
CITED2	ILMN_1663092	2.168605	0.00	0.00	Homo sapiens Cbp/p300-interacting transactivator, with Glu/Asp-rich carboxy-terminal domain, 2 (CITED2), transcript variant 1, mRNA.
CKAP5	ILMN_1716336	2.130885	0.007792208	0.04545455	Homo sapiens cytoskeleton associated protein 5 (CKAP5), transcript variant 1, mRNA.
CKB	ILMN_1671478	0.4749974	0.08831169	0.002597403	Homo sapiens creatine kinase, brain (CKB), mRNA.
CLDND2	ILMN_2077680	2.338956	0.00	0.00	Homo sapiens claudin domain containing 2 (CLDND2), mRNA.
CLEC11A	ILMN_1807359	2.625827	0.00	0.00	Homo sapiens C-type lectin domain family 11, member A (CLEC11A), mRNA.
CLEC2D	ILMN_1711702	0.1272507	0.00	0.00	Homo sapiens C-type lectin domain family 2, member D (CLEC2D), transcript variant 1, mRNA.
CLEC4GP1	ILMN_2077736	3.516755	0.00	0.00	Homo sapiens C-type lectin domain family 4, member G pseudogene 1 (CLEC4GP1), non-coding RNA.
CLK1	ILMN_1652790	3.865668	0.00	0.002597403	Homo sapiens CDC-like kinase 1 (CLK1), mRNA.
CLK2P	ILMN_1676061	3.410796	0.001298701	0.06753246	Homo sapiens CDC-like kinase 2, pseudogene (CLK2P) on chromosome 7.
CLK3	ILMN_1695961	12.82952	0.00	0.2532468	Homo sapiens CDC-like kinase 3 (CLK3), transcript variant phclk3, mRNA.
CLUAP1	ILMN_1774974	3.760998	0.001298701	0.05584415	Homo sapiens clusterin associated protein 1 (CLUAP1), transcript variant 1, mRNA.
CLUL1	ILMN_1682544	4.188968	0.005194805	0.187013	Homo sapiens clusterin-like 1 (retinal) (CLUL1), transcript variant 1, mRNA.
CNGB1	ILMN_1702383	2.88859	0.001298701	0.06493507	Homo sapiens cyclic nucleotide gated channel beta 1 (CNGB1), mRNA.
CNKSR3	ILMN_1748844	2.265576	0.005194805	0.04025974	Homo sapiens CNKSR family member 3 (CNKSR3), mRNA.
CNNM4	ILMN_1655720	2.104126	0.00	0.00	Homo sapiens cyclin M4 (CNNM4), mRNA.
CNOT6L	ILMN_2083833	0.2644705	0.2506494	0.005194805	Homo sapiens CCR4-NOT transcription complex, subunit 6-like (CNOT6L), mRNA.
CNTNAP1	ILMN_1692398	2.356014	0.006493506	0.05844156	Homo sapiens contactin associated protein 1 (CNTNAP1), mRNA.
COBRA1	ILMN_2290007	0.3961435	0.1753247	0.006493506	Homo sapiens cofactor of BRCA1 (COBRA1), mRNA.
COG8	ILMN_1725246	0.4536061	0.07792208	0.001298701	Homo sapiens component of oligomeric golgi complex 8 (COG8), mRNA.
COL17A1	ILMN_1651282	3.772647	0.001298701	0.08961039	Homo sapiens collagen, type XVII, alpha 1 (COL17A1), mRNA.
COMMD5	ILMN_2300396	0.2991116	0.00	0.00	Homo sapiens COMM domain containing 5 (COMMD5), transcript variant 1, mRNA.
COMT	ILMN_1810941	2.544895	0.007792208	0.08571429	Homo sapiens catechol-O-methyltransferase (COMT), transcript variant MB-COMT, mRNA.
CRCP	ILMN_2381537	0.4969563	0.00	0.00	Homo sapiens CGRP receptor component (CRCP), transcript variant 1, mRNA.
CREB1	ILMN_2334242	0.3068178	0.005194805	0.05584415	Homo sapiens cAMP responsive element binding protein 1 (CREB1), transcript variant A, mRNA.
CREB1	ILMN_2382758	2.354166	0.00	0.00	Homo sapiens cAMP responsive element binding protein 1 (CREB1), transcript variant B, mRNA.
CROP	ILMN_1728180	2.613156	0.00	0.00	Homo sapiens cisplatin resistance-associated overexpressed protein (CROP), transcript variant 1, mRNA.
CRYAB	ILMN_1729216	0.4998769	0.174026	0.009090909	Homo sapiens crystallin, alpha B (CRYAB), mRNA.
CSAD	ILMN_2119692	2.522025	0.001298701	0.02727273	Homo sapiens cysteine sulfinic acid decarboxylase (CSAD), mRNA.
CSDE1	ILMN_1683538	2.027893	0.00	0.002597403	Homo sapiens cold shock domain containing E1, RNA-binding (CSDE1), transcript variant 1, mRNA.
CSNK1E	ILMN_1708858	2.592973	0.00	0.00	Homo sapiens casein kinase 1, epsilon (CSNK1E), transcript variant 1, mRNA.
CST6	ILMN_1697733	0.4956792	0.1298701	0.006493506	PREDICTED: Homo sapiens cystatin E/M (CST6), mRNA.
CST7	ILMN_1679826	0.3823663	0.2051948	0.006493506	Homo sapiens cystatin F (leukocystatin) (CST7), mRNA.
CSTF3	ILMN_1806951	2.714585	0.00	0.00	Homo sapiens cleavage stimulation factor, 3' pre-RNA, subunit 3, 77kDa (CSTF3), transcript variant 3, mRNA.
CTBP1	ILMN_2379734	5.402401	0.00	0.002597403	Homo sapiens C-terminal binding protein 1 (CTBP1), transcript variant 1, mRNA.
CTGF	ILMN_2115125	0.4171189	0.1818182	0.006493506	Homo sapiens connective tissue growth factor (CTGF), mRNA.
CTH	ILMN_1777060	2.20334	0.00	0.00	Homo sapiens cystathionase (cystathionine gamma-lyase) (CTH), transcript variant 1, mRNA.
CTNNB1	ILMN_1757350	2.02604	0.00	0.00	Homo sapiens catenin (cadherin-associated protein), beta 1, 88kDa (CTNNB1), transcript variant 2, mRNA.
CTNNB1	ILMN_1746396	2.529787	0.00	0.00	Homo sapiens catenin (cadherin-associated protein), beta 1, 88kDa (CTNNB1), transcript variant 2, mRNA.
CTNND1	ILMN_1696806	2.032959	0.001298701	0.01168831	Homo sapiens catenin (cadherin-associated protein), delta 1 (CTNND1), transcript variant 1, mRNA.
CTNND1	ILMN_1663159	2.196035	0.00	0.00	PREDICTED: Homo sapiens catenin (cadherin-associated protein), delta 1, transcript variant 5 (CTNND1), mRNA.
CTNS	ILMN_1807719	0.4794138	0.00	0.00	Homo sapiens cystinosis, nephropathic (CTNS), transcript variant 2, mRNA.
CTSC	ILMN_1792885	3.473155	0.00	0.00	Homo sapiens cathepsin C (CTSC), transcript variant 1, mRNA.
CTSL1	ILMN_1694757	4.509024	0.00	0.00	Homo sapiens cathepsin L1 (CTSL1), transcript variant 1, mRNA.
CTU2	ILMN_1676406	0.2401426	0.2337662	0.001298701	Homo sapiens cytosolic thiouridylase subunit 2 homolog (S. pombe) (CTU2), transcript variant 2, mRNA.
CXORF40A	ILMN_1759092	0.2227463	0.00	0.00	Homo sapiens chromosome X open reading frame 40A (CXorf40A), mRNA.
CXORF40A	ILMN_2064655	0.3452348	0.2805195	0.006493506	Homo sapiens chromosome X open reading frame 40A (CXorf40A), mRNA.
CXORF40B	ILMN_2143261	0.3146898	0.00	0.00	Homo sapiens chromosome X open reading frame 40B (CXorf40B), mRNA.
CXORF56	ILMN_1730630	0.1751995	0.3519481	0.006493506	Homo sapiens chromosome X open reading frame 56 (CXorf56), mRNA.
CXXC6	ILMN_1741056	3.729154	0.00	0.00	Homo sapiens CXXC finger 6 (CXXC6), mRNA.
CYB561	ILMN_1679721	4.523918	0.005194805	0.2	Homo sapiens cytochrome b-561 (CYB561), transcript variant 1, mRNA.
CYB561D1	ILMN_3256325	0.4557989	0.00	0.00	Homo sapiens cytochrome b-561 domain containing 1 (CYB561D1), transcript variant 2, mRNA.
CYB5R1	ILMN_1729237	0.4963132	0.00	0.00	Homo sapiens cytochrome b5 reductase 1 (CYB5R1), mRNA.
CYBB	ILMN_1682312	0.2942178	0.2766234	0.009090909	Homo sapiens cytochrome b-245, beta polypeptide (chronic granulomatous disease) (CYBB), mRNA.
CYCSL1	ILMN_2061419	0.2040002	0.007792208	0.00	Homo sapiens cytochrome c, somatic-like 1 (CYCSL1) on chromosome 6.
CYP27B1	ILMN_1740418	0.4233136	0.001298701	0.00	Homo sapiens cytochrome P450, family 27, subfamily B, polypeptide 1 (CYP27B1), nuclear gene encoding mitochondrial protein, mRNA.
CYP2S1	ILMN_1705403	0.4348183	0.001298701	0.00	Homo sapiens cytochrome P450, family 2, subfamily S, polypeptide 1 (CYP2S1), mRNA.
CYP51A1	ILMN_1664718	0.217034	0.1675325	0.00	Homo sapiens cytochrome P450, family 51, subfamily A, polypeptide 1 (CYP51A1), mRNA.
CYR61	ILMN_2188264	0.293601	0.005194805	0.00	Homo sapiens cysteine-rich, angiogenic inducer, 61 (CYR61), mRNA.
CYTH1	ILMN_2403852	2.268404	0.00	0.006493506	Homo sapiens cytohesin 1 (CYTH1), transcript variant 2, mRNA.
DAG1	ILMN_1663963	0.2972883	0.2558441	0.006493506	Homo sapiens dystroglycan 1 (dystrophin-associated glycoprotein 1) (DAG1), mRNA.
DBR1	ILMN_1678680	0.3315274	0.03896104	0.00	Homo sapiens debranching enzyme homolog 1 (S. cerevisiae) (DBR1), mRNA.
DBR1	ILMN_2226314	0.4140893	0.001298701	0.00	Homo sapiens debranching enzyme homolog 1 (S. cerevisiae) (DBR1), mRNA.
DC36	ILMN_1652417	0.02033714	0.4935065	0.006493506	PREDICTED: Homo sapiens COBW-like placental protein (DC36), mRNA.
DCLRE1A	ILMN_1734096	0.4701378	0.07012987	0.001298701	Homo sapiens DNA cross-link repair 1A (PSO2 homolog, S. cerevisiae) (DCLRE1A), mRNA.
DCLRE1C	ILMN_2321931	0.4823776	0.00	0.00	Homo sapiens DNA cross-link repair 1C (PSO2 homolog, S. cerevisiae) (DCLRE1C), transcript variant b, mRNA.
DCUN1D2	ILMN_1692706	0.3995724	0.02597403	0.00	Homo sapiens DCN1, defective in cullin neddylation 1, domain containing 2 (S. cerevisiae) (DCUN1D2), mRNA.
DDB1	ILMN_1748105	2.912431	0.00	0.00	PREDICTED: Homo sapiens damage-specific DNA binding protein 1, 127kDa (DDB1), mRNA.
DDIT4	ILMN_1661599	19.6946	0.00	0.00	Homo sapiens DNA-damage-inducible transcript 4 (DDIT4), mRNA.
DDX12	ILMN_1783253	0.3379129	0.003896104	0.00	PREDICTED: Homo sapiens DEAD/H (Asp-Glu-Ala-Asp/His) box polypeptide 12 (CHL1-like helicase homolog, S. cerevisiae), transcript variant 4 (DDX12), mRNA.
DDX51	ILMN_2215382	0.2780029	0.00	0.00	Homo sapiens DEAD (Asp-Glu-Ala-Asp) box polypeptide 51 (DDX51), mRNA.
DDX54	ILMN_1812976	0.4766128	0.001298701	0.00	Homo sapiens DEAD (Asp-Glu-Ala-Asp) box polypeptide 54 (DDX54), transcript variant 2, mRNA.
DDX58	ILMN_1797001	0.2955886	0.2480519	0.006493506	Homo sapiens DEAD (Asp-Glu-Ala-Asp) box polypeptide 58 (DDX58), mRNA.
DEAF1	ILMN_2387784	2.081542	0.003896104	0.02467532	Homo sapiens deformed epidermal autoregulatory factor 1 (Drosophila) (DEAF1), mRNA.
DEM1	ILMN_2117569	0.2598839	0.00	0.00	Homo sapiens defects in morphology 1 homolog (S. cerevisiae) (DEM1), mRNA.
DENND1C	ILMN_1767020	4.742789	0.009090909	0.2441558	Homo sapiens DENN/MADD domain containing 1C (DENND1C), mRNA.
DFNB31	ILMN_1717434	2.949502	0.005194805	0.1	Homo sapiens deafness, autosomal recessive 31 (DFNB31), mRNA.
DFNB59	ILMN_2156687	17.28229	0.001298701	0.3987013	Homo sapiens deafness, autosomal recessive 59 (DFNB59), mRNA.
DGKD	ILMN_1765326	2.518584	0.00	0.002597403	Homo sapiens diacylglycerol kinase, delta 130kDa (DGKD), transcript variant 1, mRNA.
DHODH	ILMN_1782993	0.3445425	0.1467533	0.002597403	Homo sapiens dihydroorotate dehydrogenase (DHODH), nuclear gene encoding mitochondrial protein, mRNA.
DHX40	ILMN_1653047	3.933717	0.00	0.04935065	Homo sapiens DEAH (Asp-Glu-Ala-His) box polypeptide 40 (DHX40), mRNA.
DICER1	ILMN_2349831	0.3499343	0.01948052	0.00	Homo sapiens Dicer1, Dcr-1 homolog (Drosophila) (DICER1), transcript variant 2, mRNA.
DIDO1	ILMN_1812934	2.63229	0.00	0.006493506	Homo sapiens death inducer-obliterator 1 (DIDO1), transcript variant 1, mRNA.
DIP2A	ILMN_1778662	3.228661	0.00	0.009090909	Homo sapiens DIP2 disco-interacting protein 2 homolog A (Drosophila) (DIP2A), transcript variant 3, mRNA.
DIS3	ILMN_1799796	2.090071	0.00	0.002597403	Homo sapiens DIS3 mitotic control homolog (S. cerevisiae) (DIS3), mRNA.
DISP2	ILMN_1813517	0.2577398	0.2532468	0.005194805	Homo sapiens dispatched homolog 2 (Drosophila) (DISP2), mRNA.
DIXDC1	ILMN_2375830	2.051851	0.001298701	0.01948052	Homo sapiens DIX domain containing 1 (DIXDC1), transcript variant 1, mRNA.
DJ341D10.1	ILMN_1790985	2.038913	0.003896104	0.02337662	Homo sapiens dJ341D10.1 (novel protein) (dJ341D10.1), mRNA.
DKFZP686I15217	ILMN_2138622	2.294097	0.00	0.002597403	Homo sapiens hypothetical protein DKFZp686I15217 (DKFZp686I15217), mRNA.
DKFZP686I15217	ILMN_1668825	3.045245	0.00	0.01038961	Homo sapiens hypothetical protein DKFZp686I15217 (DKFZp686I15217), mRNA.
DKK2	ILMN_2194688	2.38061	0.005194805	0.05194805	Homo sapiens dickkopf homolog 2 (Xenopus laevis) (DKK2), mRNA.
DLG5	ILMN_1744709	0.4190313	0.00	0.00	Homo sapiens discs, large homolog 5 (Drosophila) (DLG5), mRNA.
DLX2	ILMN_1692368	11.64815	0.001298701	0.3155844	Homo sapiens distal-less homeobox 2 (DLX2), mRNA.
DLX4	ILMN_1771113	3.453071	0.005194805	0.1272727	Homo sapiens distal-less homeobox 4 (DLX4), transcript variant 1, mRNA.
DMC1	ILMN_2162367	0.4446091	0.00	0.00	Homo sapiens DMC1 dosage suppressor of mck1 homolog, meiosis-specific homologous recombination (yeast) (DMC1), mRNA.
DMD	ILMN_1761812	0.1414135	0.4051948	0.009090909	Homo sapiens dystrophin (muscular dystrophy, Duchenne and Becker types) (DMD), transcript variant Dp40, mRNA.
DNAH14	ILMN_1779847	2.611438	0.006493506	0.08311688	Homo sapiens dynein, axonemal, heavy chain 14 (DNAH14), transcript variant 3, mRNA.
DNAJA1	ILMN_1672496	0.4844508	0.00	0.00	Homo sapiens DnaJ (Hsp40) homolog, subfamily A, member 1 (DNAJA1), mRNA.
DNAJB14	ILMN_1657619	2.589782	0.001298701	0.01168831	Homo sapiens DnaJ (Hsp40) homolog, subfamily B, member 14 (DNAJB14), transcript variant 1, mRNA.
DNAJB6	ILMN_2402416	2.646206	0.00	0.00	Homo sapiens DnaJ (Hsp40) homolog, subfamily B, member 6 (DNAJB6), transcript variant 2, mRNA.
DNAJC3	ILMN_1659843	0.2343806	0.1818182	0.00	Homo sapiens DnaJ (Hsp40) homolog, subfamily C, member 3 (DNAJC3), mRNA.
DNAJC30	ILMN_1771824	0.4939215	0.01558442	0.00	Homo sapiens DnaJ (Hsp40) homolog, subfamily C, member 30 (DNAJC30), mRNA.
DNAJC5G	ILMN_1725554	3.752082	0.005194805	0.1363636	Homo sapiens DnaJ (Hsp40) homolog, subfamily C, member 5 gamma (DNAJC5G), mRNA.
DOCK9	ILMN_1773413	2.868733	0.00	0.00	Homo sapiens dedicator of cytokinesis 9 (DOCK9), mRNA.
DONSON	ILMN_1709953	2.147819	0.001298701	0.01818182	Homo sapiens downstream neighbor of SON (DONSON), mRNA.
DPAGT1	ILMN_1744244	2.519063	0.00	0.00	Homo sapiens dolichyl-phosphate (UDP-N-acetylglucosamine) N-acetylglucosaminephosphotransferase 1 (GlcNAc-1-P transferase) (DPAGT1), transcript variant 1, mRNA.
DPH2	ILMN_2375418	0.4257393	0.00	0.00	Homo sapiens DPH2 homolog (S. cerevisiae) (DPH2), transcript variant 1, mRNA.
DPP7	ILMN_2252309	0.3155037	0.1025974	0.00	Homo sapiens dipeptidyl-peptidase 7 (DPP7), mRNA.
DPPA3	ILMN_2117538	2.136632	0.00	0.00	Homo sapiens developmental pluripotency associated 3 (DPPA3), mRNA.
DPY19L2P2	ILMN_1760992	2.826098	0.00	0.00	Homo sapiens dpy-19-like 2 pseudogene 2 (C. elegans) (DPY19L2P2), non-coding RNA.
DSCR10	ILMN_1777917	0.4717554	0.1025974	0.005194805	Homo sapiens Down syndrome critical region gene 10 (DSCR10), mRNA.
DSG2	ILMN_1704196	2.567516	0.00	0.00	Homo sapiens desmoglein 2 (DSG2), mRNA.
DSP	ILMN_1655614	2.338139	0.00	0.00	Homo sapiens desmoplakin (DSP), transcript variant 2, mRNA.
DTL	ILMN_1779711	0.4961473	0.00	0.00	Homo sapiens denticleless homolog (Drosophila) (DTL), mRNA.
DTNBP1	ILMN_1783806	0.4915349	0.06233766	0.001298701	Homo sapiens dystrobrevin binding protein 1 (DTNBP1), transcript variant 1, mRNA.
DUSP18	ILMN_1734288	0.3568075	0.1012987	0.00	Homo sapiens dual specificity phosphatase 18 (DUSP18), mRNA.
DUSP19	ILMN_1722492	0.3614241	0.00	0.00	Homo sapiens dual specificity phosphatase 19 (DUSP19), mRNA.
DUSP2	ILMN_1712959	0.4539551	0.1545455	0.006493506	Homo sapiens dual specificity phosphatase 2 (DUSP2), mRNA.
DUSP22	ILMN_1730765	2.093708	0.00	0.003896104	Homo sapiens dual specificity phosphatase 22 (DUSP22), mRNA.
DUSP5	ILMN_1656501	0.3427297	0.00	0.00	Homo sapiens dual specificity phosphatase 5 (DUSP5), mRNA.
DUXAP3	ILMN_2117809	0.4954457	0.00	0.00	Homo sapiens double homeobox A pseudogene 3 (DUXAP3) on chromosome 10.
DYNLRB2	ILMN_1697317	0.4326763	0.05714286	0.00	Homo sapiens dynein, light chain, roadblock-type 2 (DYNLRB2), mRNA.
DYRK1A	ILMN_1660663	3.479262	0.00	0.006493506	Homo sapiens dual-specificity tyrosine-(Y)-phosphorylation regulated kinase 1A (DYRK1A), transcript variant 4, mRNA.
DYRK1B	ILMN_1696991	2.918303	0.007792208	0.1155844	Homo sapiens dual-specificity tyrosine-(Y)-phosphorylation regulated kinase 1B (DYRK1B), transcript variant c, mRNA.
DYSFIP1	ILMN_1757253	2.563215	0.001298701	0.08311688	Homo sapiens dysferlin interacting protein 1 (DYSFIP1), mRNA.
DYSFIP1	ILMN_2162298	3.211724	0.00	0.006493506	Homo sapiens dysferlin interacting protein 1 (DYSFIP1), mRNA.
DZIP3	ILMN_1763200	0.4943103	0.0987013	0.006493506	Homo sapiens DAZ interacting protein 3, zinc finger (DZIP3), mRNA.
E2F1	ILMN_2051469	2.742744	0.00	0.001298701	Homo sapiens E2F transcription factor 1 (E2F1), mRNA.
E2F3	ILMN_1669502	0.4404145	0.00	0.00	Homo sapiens E2F transcription factor 3 (E2F3), mRNA.
E2F7	ILMN_1798210	0.4571482	0.00	0.00	Homo sapiens E2F transcription factor 7 (E2F7), mRNA.
E4F1	ILMN_1720287	0.4712295	0.00	0.00	Homo sapiens E4F transcription factor 1 (E4F1), mRNA.
EBAG9	ILMN_1729144	3.313534	0.00	0.009090909	Homo sapiens estrogen receptor binding site associated, antigen, 9 (EBAG9), transcript variant 1, mRNA.
ECOP	ILMN_1757827	2.034558	0.00	0.00	Homo sapiens EGFR-coamplified and overexpressed protein (ECOP), mRNA.
EDA2R	ILMN_1767233	2.04714	0.005194805	0.02727273	Homo sapiens ectodysplasin A2 receptor (EDA2R), mRNA.
EDEM1	ILMN_1779828	2.098661	0.00	0.00	Homo sapiens ER degradation enhancer, mannosidase alpha-like 1 (EDEM1), mRNA.
EDG1	ILMN_1653504	0.1561262	0.2883117	0.00	Homo sapiens endothelial differentiation, sphingolipid G-protein-coupled receptor, 1 (EDG1), mRNA.
EEA1	ILMN_1743194	5.399366	0.001298701	0.2077922	Homo sapiens early endosome antigen 1, 162kD (EEA1), mRNA.
EFNA1	ILMN_2371053	2.929018	0.00	0.00	Homo sapiens ephrin-A1 (EFNA1), transcript variant 1, mRNA.
EFR3B	ILMN_3245346	0.4193314	0.1701299	0.006493506	Homo sapiens EFR3 homolog B (S. cerevisiae) (EFR3B), mRNA.
EGFR	ILMN_1798975	2.420188	0.00	0.00	Homo sapiens epidermal growth factor receptor (erythroblastic leukemia viral (v-erb-b) oncogene homolog, avian) (EGFR), transcript variant 1, mRNA.
EGLN1	ILMN_1749892	4.697077	0.00	0.00	Homo sapiens egl nine homolog 1 (C. elegans) (EGLN1), mRNA.
EHBP1L1	ILMN_3244457	0.2380572	0.2766234	0.006493506	Homo sapiens EH domain binding protein 1-like 1 (EHBP1L1), mRNA.
EID2	ILMN_1704472	2.061533	0.00	0.00	Homo sapiens EP300 interacting inhibitor of differentiation 2 (EID2), mRNA.
EID2B	ILMN_2051900	0.2812434	0.00	0.00	Homo sapiens EP300 interacting inhibitor of differentiation 2B (EID2B), mRNA.
EIF2C3	ILMN_1761049	0.3846499	0.187013	0.006493506	Homo sapiens eukaryotic translation initiation factor 2C, 3 (EIF2C3), transcript variant 2, mRNA.
EIF4E	ILMN_2050761	0.4115672	0.1688312	0.006493506	Homo sapiens eukaryotic translation initiation factor 4E (EIF4E), mRNA.
EIF5	ILMN_2318430	0.110426	0.4064935	0.006493506	Homo sapiens eukaryotic translation initiation factor 5 (EIF5), transcript variant 1, mRNA.
ELF3	ILMN_1769201	2.437039	0.00	0.00	Homo sapiens E74-like factor 3 (ets domain transcription factor, epithelial-specific ) (ELF3), mRNA.
ELN	ILMN_2385672	2.888042	0.009090909	0.1155844	Homo sapiens elastin (ELN), transcript variant 4, mRNA.
EMILIN2	ILMN_1697268	0.1388037	0.4116883	0.009090909	Homo sapiens elastin microfibril interfacer 2 (EMILIN2), mRNA.
EML2	ILMN_3240541	4.801133	0.001298701	0.1350649	Homo sapiens echinoderm microtubule associated protein like 2 (EML2), mRNA.
ENHO	ILMN_3247320	0.4318399	0.0948052	0.002597403	Homo sapiens energy homeostasis associated (ENHO), mRNA.
ENO3	ILMN_2365383	4.215067	0.003896104	0.161039	Homo sapiens enolase 3 (beta, muscle) (ENO3), transcript variant 1, mRNA.
ENTPD3	ILMN_2087941	2.033369	0.00	0.002597403	Homo sapiens ectonucleoside triphosphate diphosphohydrolase 3 (ENTPD3), mRNA.
ENTPD7	ILMN_1758852	0.2296076	0.3194805	0.009090909	Homo sapiens ectonucleoside triphosphate diphosphohydrolase 7 (ENTPD7), mRNA.
EP300	ILMN_1744665	2.191261	0.00	0.00	Homo sapiens E1A binding protein p300 (EP300), mRNA.
EPB41L2	ILMN_1805448	2.243646	0.00	0.00	Homo sapiens erythrocyte membrane protein band 4.1-like 2 (EPB41L2), mRNA.
EPB41L4B	ILMN_1784967	0.2834034	0.151948	0.00	Homo sapiens erythrocyte membrane protein band 4.1 like 4B (EPB41L4B), transcript variant 1, mRNA.
EPM2A	ILMN_1719468	0.3910204	0.1220779	0.002597403	Homo sapiens epilepsy, progressive myoclonus type 2A, Lafora disease (laforin) (EPM2A), transcript variant 1, mRNA.
EPS8L1	ILMN_1671600	2.251321	0.00	0.00	Homo sapiens EPS8-like 1 (EPS8L1), transcript variant 1, mRNA.
ERBB2IP	ILMN_1805024	2.264216	0.005194805	0.05064935	Homo sapiens erbb2 interacting protein (ERBB2IP), transcript variant 2, mRNA.
ERCC4	ILMN_1662897	0.2674836	0.3038961	0.009090909	Homo sapiens excision repair cross-complementing rodent repair deficiency, complementation group 4 (ERCC4), mRNA.
ERCC6L	ILMN_2334204	0.2936938	0.05194805	0.00	Homo sapiens excision repair cross-complementing rodent repair deficiency, complementation group 6-like (ERCC6L), mRNA.
ERCC6L	ILMN_2334205	0.4618489	0.07402597	0.00	Homo sapiens excision repair cross-complementing rodent repair deficiency, complementation group 6-like (ERCC6L), mRNA.
ERF	ILMN_1652749	3.057215	0.00	0.006493506	Homo sapiens Ets2 repressor factor (ERF), mRNA.
ERN1	ILMN_1698404	2.443275	0.00	0.00	Homo sapiens endoplasmic reticulum to nucleus signalling 1 (ERN1), transcript variant 2, mRNA.
ERRFI1	ILMN_1665510	2.721495	0.00	0.00	Homo sapiens ERBB receptor feedback inhibitor 1 (ERRFI1), mRNA.
ESM1	ILMN_2212878	3.319484	0.009090909	0.1467533	Homo sapiens endothelial cell-specific molecule 1 (ESM1), mRNA.
ESPNL	ILMN_2115862	0.2644265	0.2909091	0.009090909	Homo sapiens espin-like (ESPNL), mRNA.
EXPH5	ILMN_1712066	2.370152	0.001298701	0.01168831	Homo sapiens exophilin 5 (EXPH5), mRNA.
EYA3	ILMN_1790562	2.429777	0.00	0.00	Homo sapiens eyes absent homolog 3 (Drosophila) (EYA3), mRNA.
F11R	ILMN_2406532	11.0414	0.00	0.00	Homo sapiens F11 receptor (F11R), transcript variant 1, mRNA.
FAAH	ILMN_1810915	2.374139	0.00	0.00	Homo sapiens fatty acid amide hydrolase (FAAH), mRNA.
FAF1	ILMN_1666634	2.566792	0.00	0.00	Homo sapiens Fas (TNFRSF6) associated factor 1 (FAF1), mRNA.
FAIM	ILMN_2351548	0.3144464	0.1805195	0.002597403	Homo sapiens Fas apoptotic inhibitory molecule (FAIM), transcript variant 3, mRNA.
FAM102A	ILMN_2401779	0.4131177	0.00	0.00	Homo sapiens family with sequence similarity 102, member A (FAM102A), transcript variant 1, mRNA.
FAM108B1	ILMN_1785661	0.4771748	0.001298701	0.00	Homo sapiens family with sequence similarity 108, member B1 (FAM108B1), transcript variant 2, mRNA.
FAM127B	ILMN_2089340	2.647874	0.00	0.00	Homo sapiens family with sequence similarity 127, member B (FAM127B), transcript variant 1, mRNA.
FAM127C	ILMN_3251536	2.180725	0.00	0.00	Homo sapiens family with sequence similarity 127, member C (FAM127C), mRNA.
FAM135A	ILMN_2225608	0.1437593	0.3324675	0.002597403	Homo sapiens family with sequence similarity 135, member A (FAM135A), mRNA.
FAM13A	ILMN_2401258	2.091975	0.001298701	0.02337662	Homo sapiens family with sequence similarity 13, member A (FAM13A), transcript variant 1, mRNA.
FAM13A	ILMN_1752510	2.110945	0.00	0.00	Homo sapiens family with sequence similarity 13, member A (FAM13A), transcript variant 2, mRNA.
FAM13A	ILMN_2401253	2.806678	0.00	0.00	Homo sapiens family with sequence similarity 13, member A (FAM13A), transcript variant 1, mRNA.
FAM153B	ILMN_2205470	0.4396879	0.007792208	0.00	Homo sapiens family with sequence similarity 153, member B (FAM153B), mRNA.
FAM156A	ILMN_1652000	2.36586	0.00	0.00	Homo sapiens family with sequence similarity 156, member A (FAM156A), mRNA.
FAM175A	ILMN_3237177	0.2438289	0.00	0.00	Homo sapiens family with sequence similarity 175, member A (FAM175A), mRNA.
FAM189B	ILMN_1795026	2.456296	0.00	0.002597403	Homo sapiens family with sequence similarity 189, member B (FAM189B), transcript variant 1, mRNA.
FAM18B2	ILMN_1789407	2.358484	0.001298701	0.009090909	Homo sapiens family with sequence similarity 18, member B2 (FAM18B2), mRNA.
FAM21D	ILMN_3238452	0.4809689	0.1896104	0.009090909	PREDICTED: Homo sapiens family with sequence similarity 21, member D (FAM21D), mRNA.
FAM27L	ILMN_1749083	2.456961	0.003896104	0.04675325	Homo sapiens family with sequence similarity 27-like (FAM27L), mRNA.
FAM40B	ILMN_2161285	0.3051207	0.2272727	0.006493506	Homo sapiens family with sequence similarity 40, member B (FAM40B), mRNA.
FAM46C	ILMN_1713266	0.4684573	0.1337662	0.006493506	Homo sapiens family with sequence similarity 46, member C (FAM46C), mRNA.
FAM48A	ILMN_1802376	3.535632	0.001298701	0.0948052	Homo sapiens family with sequence similarity 48, member A (FAM48A), transcript variant 1, mRNA.
FAM63A	ILMN_1689552	0.3462228	0.00	0.00	Homo sapiens family with sequence similarity 63, member A (FAM63A), transcript variant 1, mRNA.
FAM70B	ILMN_1792014	2.183033	0.001298701	0.02597403	PREDICTED: Homo sapiens family with sequence similarity 70, member B (FAM70B), mRNA.
FAM72B	ILMN_3243986	2.984842	0.00	0.006493506	Homo sapiens family with sequence similarity 72, member B (FAM72B), mRNA.
FAM73A	ILMN_2123559	0.3036994	0.00	0.00	Homo sapiens family with sequence similarity 73, member A (FAM73A), mRNA.
FAM76B	ILMN_2130514	0.4912193	0.001298701	0.00	Homo sapiens family with sequence similarity 76, member B (FAM76B), mRNA.
FAM80A	ILMN_1706664	2.071406	0.00	0.005194805	Homo sapiens family with sequence similarity 80, member A (FAM80A), mRNA.
FAM83D	ILMN_1781943	4.114315	0.00	0.00	Homo sapiens family with sequence similarity 83, member D (FAM83D), mRNA.
FAM89A	ILMN_1710075	0.4548362	0.00	0.00	PREDICTED: Homo sapiens family with sequence similarity 89, member A (FAM89A), mRNA.
FAM98C	ILMN_1771870	2.11179	0.00	0.006493506	Homo sapiens family with sequence similarity 98, member C (FAM98C), mRNA.
FAP	ILMN_2232854	0.4111481	0.1532468	0.006493506	Homo sapiens fibroblast activation protein, alpha (FAP), mRNA.
FARP1	ILMN_1678353	2.294458	0.005194805	0.02987013	Homo sapiens FERM, RhoGEF (ARHGEF) and pleckstrin domain protein 1 (chondrocyte-derived) (FARP1), transcript variant 1, mRNA.
FASTKD5	ILMN_1733377	0.4260889	0.00	0.00	Homo sapiens FAST kinase domains 5 (FASTKD5), mRNA.
FBXL16	ILMN_1697561	2.744207	0.00	0.00	Homo sapiens F-box and leucine-rich repeat protein 16 (FBXL16), mRNA.
FBXL18	ILMN_3307782	0.4464881	0.00	0.00	Homo sapiens F-box and leucine-rich repeat protein 18 (FBXL18), mRNA.
FBXO10	ILMN_2089616	3.062193	0.001298701	0.02857143	Homo sapiens F-box protein 10 (FBXO10), mRNA.
FBXO11	ILMN_1733164	0.4189426	0.01948052	0.00	Homo sapiens F-box protein 11 (FBXO11), transcript variant 2, mRNA.
FBXO30	ILMN_2168992	0.1163551	0.3246753	0.00	Homo sapiens F-box protein 30 (FBXO30), mRNA.
FBXO32	ILMN_1652280	2.49788	0.00	0.007792208	Homo sapiens F-box protein 32 (FBXO32), transcript variant 1, mRNA.
FBXO38	ILMN_1686697	9.264816	0.00	0.2467532	Homo sapiens F-box protein 38 (FBXO38), transcript variant 2, mRNA.
FBXO41	ILMN_1880834	0.131498	0.3467532	0.001298701	Homo sapiens F-box protein 41 (FBXO41), mRNA.
FBXO46	ILMN_2350266	2.616733	0.00	0.00	Homo sapiens F-box protein 46 (FBXO46), mRNA.
FBXO5	ILMN_1710676	0.3728945	0.00	0.00	Homo sapiens F-box protein 5 (FBXO5), mRNA.
FBXO5	ILMN_2121555	0.3803257	0.2220779	0.007792208	Homo sapiens F-box protein 5 (FBXO5), mRNA.
FBXO7	ILMN_1667112	2.082149	0.00	0.00	Homo sapiens F-box protein 7 (FBXO7), transcript variant 1, mRNA.
FBXO7	ILMN_1715963	3.903169	0.001298701	0.0948052	Homo sapiens F-box protein 7 (FBXO7), transcript variant 2, mRNA.
FCAR	ILMN_2279367	0.2600557	0.00	0.00	Homo sapiens Fc fragment of IgA, receptor for (FCAR), transcript variant 9, mRNA.
FCF1	ILMN_2189869	0.2063681	0.04935065	0.00	Homo sapiens FCF1 small subunit (SSU) processome component homolog (S. cerevisiae) (FCF1), mRNA.
FCF1	ILMN_2189870	0.2249151	0.01818182	0.00	Homo sapiens FCF1 small subunit (SSU) processome component homolog (S. cerevisiae) (FCF1), mRNA.
FDXACB1	ILMN_3243529	2.200537	0.001298701	0.02467532	Homo sapiens ferredoxin-fold anticodon binding domain containing 1 (FDXACB1), mRNA.
FEN1	ILMN_2160929	0.416636	0.00	0.00	Homo sapiens flap structure-specific endonuclease 1 (FEN1), mRNA.
FER1L3	ILMN_2370976	2.469874	0.00	0.00	Homo sapiens fer-1-like 3, myoferlin (C. elegans) (FER1L3), transcript variant 1, mRNA.
FGD5	ILMN_2104141	2.256161	0.005194805	0.03116883	Homo sapiens FYVE, RhoGEF and PH domain containing 5 (FGD5), mRNA.
FGD6	ILMN_2190598	2.889064	0.001298701	0.02857143	Homo sapiens FYVE, RhoGEF and PH domain containing 6 (FGD6), mRNA.
FGF18	ILMN_1797030	0.4450141	0.1792208	0.006493506	Homo sapiens fibroblast growth factor 18 (FGF18), mRNA.
FGFR1	ILMN_1796229	0.3821975	0.2012987	0.006493506	Homo sapiens fibroblast growth factor receptor 1 (FGFR1), transcript variant 4, mRNA.
FGL1	ILMN_1682828	2.310046	0.001298701	0.05974026	Homo sapiens fibrinogen-like 1 (FGL1), transcript variant 1, mRNA.
FGL1	ILMN_2366192	3.533886	0.002597403	0.02857143	Homo sapiens fibrinogen-like 1 (FGL1), transcript variant 4, mRNA.
FHIT	ILMN_1766123	2.30976	0.005194805	0.03896104	Homo sapiens fragile histidine triad gene (FHIT), mRNA.
FICD	ILMN_1778064	0.2813996	0.07532468	0.00	Homo sapiens FIC domain containing (FICD), mRNA.
FIGN	ILMN_1676307	2.792347	0.001298701	0.04415584	Homo sapiens fidgetin (FIGN), mRNA.
FKBP14	ILMN_2150294	0.3587971	0.00	0.00	Homo sapiens FK506 binding protein 14, 22 kDa (FKBP14), mRNA.
FKBP2	ILMN_1678080	0.264123	0.2779221	0.006493506	Homo sapiens FK506 binding protein 2, 13kDa (FKBP2), transcript variant 2, mRNA.
FKSG30	ILMN_1814998	2.630523	0.00	0.00	Homo sapiens actin-like protein (FKSG30), mRNA.
FLJ10246	ILMN_1712211	0.3003176	0.07142857	0.00	PREDICTED: Homo sapiens FLJ10246 (FLJ10246), misc RNA.
FLJ10374	ILMN_1703430	0.4047185	0.00	0.00	Homo sapiens hypothetical protein FLJ10374 (FLJ10374), mRNA.
FLJ11827	ILMN_3187206	0.3334116	0.2376623	0.006493506	PREDICTED: Homo sapiens misc_RNA (FLJ11827), miscRNA.
FLJ12949	ILMN_2347748	2.256537	0.00	0.00	Homo sapiens hypothetical protein FLJ12949 (FLJ12949), transcript variant 1, mRNA.
FLJ20444	ILMN_1811181	0.2537503	0.1220779	0.00	PREDICTED: Homo sapiens hypothetical protein FLJ20444, transcript variant 2 (FLJ20444), mRNA.
FLJ20674	ILMN_1790197	2.216021	0.00	0.00	Homo sapiens hypothetical protein FLJ20674 (FLJ20674), mRNA.
FLJ20718	ILMN_1763663	2.087029	0.00	0.00	Homo sapiens hypothetical protein FLJ20718 (FLJ20718), transcript variant 1, mRNA.
FLJ22536	ILMN_3247023	0.3063448	0.2584416	0.006493506	Homo sapiens hypothetical locus LOC401237 (FLJ22536), non-coding RNA.
FLJ22639	ILMN_1702866	4.407271	0.001298701	0.1376623	PREDICTED: Homo sapiens hypothetical protein FLJ22639 (FLJ22639), misc RNA.
FLJ22795	ILMN_2150802	0.4982649	0.006493506	0.00	Homo sapiens hypothetical protein FLJ22795 (FLJ22795), mRNA.
FLJ25363	ILMN_3260180	0.4598581	0.00	0.00	PREDICTED: Homo sapiens similar to hypothetical protein FLJ25976 (FLJ25363), mRNA.
FLJ25715	ILMN_1710829	0.07826517	0.4467532	0.007792208	Homo sapiens hypothetical protein FLJ25715 (FLJ25715), mRNA.
FLJ30092	ILMN_1724966	0.4271438	0.007792208	0.00	PREDICTED: Homo sapiens AF-1 specific protein phosphatase, transcript variant 3 (FLJ30092), mRNA.
FLJ32955	ILMN_1784879	2.849419	0.009090909	0.1116883	Homo sapiens hypothetical protein FLJ32955 (FLJ32955), mRNA.
FLJ35282	ILMN_1806862	0.3626545	0.2220779	0.006493506	PREDICTED: Homo sapiens similar to mariner transposase (FLJ35282), mRNA.
FLJ35390	ILMN_3269655	0.4822557	0.00	0.00	Homo sapiens hypothetical LOC255031 (FLJ35390), transcript variant 1, non-coding RNA.
FLJ35801	ILMN_1781225	0.3506472	0.1103896	0.00	Homo sapiens hypothetical protein FLJ35801 (FLJ35801), mRNA.
FLJ36131	ILMN_3181480	0.2699892	0.00	0.00	PREDICTED: Homo sapiens hypothetical protein FLJ36131, transcript variant 2 (FLJ36131), mRNA.
FLJ40722	ILMN_1778202	0.4316489	0.00	0.00	PREDICTED: Homo sapiens hypothetical protein FLJ40722, transcript variant 3 (FLJ40722), mRNA.
FLJ44124	ILMN_2230162	0.4932853	0.00	0.00	Homo sapiens hypothetical protein LOC641737 (FLJ44124), mRNA.
FLJ44342	ILMN_3265237	0.3928092	0.09090909	0.00	PREDICTED: Homo sapiens hypothetical LOC645460 (FLJ44342), miscRNA.
FLJ45248	ILMN_1807093	2.630524	0.001298701	0.02857143	Homo sapiens FLJ45248 protein (FLJ45248), mRNA.
FLJ45684	ILMN_1701629	5.021579	0.007792208	0.2467532	Homo sapiens FLJ45684 protein (FLJ45684), mRNA.
FLJ46309	ILMN_2194852	0.3665132	0.00	0.00	Homo sapiens hypothetical protein LOC649598 (FLJ46309), mRNA.
FLVCR1	ILMN_1661596	0.2262139	0.1181818	0.00	Homo sapiens feline leukemia virus subgroup C cellular receptor 1 (FLVCR1), mRNA.
FNTA	ILMN_1746494	2.264506	0.00	0.00	Homo sapiens farnesyltransferase, CAAX box, alpha (FNTA), transcript variant 1, mRNA.
FOS	ILMN_1669523	12.24275	0.00	0.00	Homo sapiens v-fos FBJ murine osteosarcoma viral oncogene homolog (FOS), mRNA.
FOSL2	ILMN_1725175	3.035193	0.00	0.00	Homo sapiens FOS-like antigen 2 (FOSL2), mRNA.
FOXC1	ILMN_1738401	0.4765484	0.00	0.00	Homo sapiens forkhead box C1 (FOXC1), mRNA.
FOXD4L1	ILMN_2085441	0.03007249	0.4337662	0.00	Homo sapiens forkhead box D4-like 1 (FOXD4L1), mRNA.
FOXD4L4	ILMN_3238576	0.3722474	0.1441558	0.002597403	Homo sapiens forkhead box D4-like 4 (FOXD4L4), mRNA.
FRAT1	ILMN_1781416	2.845309	0.00	0.009090909	Homo sapiens frequently rearranged in advanced T-cell lymphomas (FRAT1), mRNA.
FRMD8	ILMN_3241870	0.4797019	0.00	0.00	Homo sapiens FERM domain containing 8 (FRMD8), mRNA.
FRMPD1	ILMN_1754580	3.567814	0.00	0.009090909	Homo sapiens FERM and PDZ domain containing 1 (FRMPD1), mRNA.
FSCN2	ILMN_1713247	2.654378	0.00	0.00	Homo sapiens fascin homolog 2, actin-bundling protein, retinal (Strongylocentrotus purpuratus) (FSCN2), mRNA.
FSTL3	ILMN_1730670	3.388759	0.00	0.00	Homo sapiens follistatin-like 3 (secreted glycoprotein) (FSTL3), mRNA.
FSTL4	ILMN_1661566	2.118307	0.009090909	0.05584415	Homo sapiens follistatin-like 4 (FSTL4), mRNA.
FXYD2	ILMN_1781045	0.490898	0.05454545	0.00	Homo sapiens FXYD domain containing ion transport regulator 2 (FXYD2), transcript variant b, mRNA.
FXYD5	ILMN_2235975	0.3243331	0.2571429	0.009090909	Homo sapiens FXYD domain containing ion transport regulator 5 (FXYD5), transcript variant 1, mRNA.
FYB	ILMN_2280548	8.786304	0.001298701	0.2714286	Homo sapiens FYN binding protein (FYB-120/130) (FYB), transcript variant 1, mRNA.
G3BP1	ILMN_2344455	0.4182794	0.00	0.00	Homo sapiens GTPase activating protein (SH3 domain) binding protein 1 (G3BP1), transcript variant 1, mRNA.
G3BP2	ILMN_2381758	2.196877	0.00	0.00	Homo sapiens GTPase activating protein (SH3 domain) binding protein 2 (G3BP2), transcript variant 3, mRNA.
GAA	ILMN_1765801	2.614413	0.00	0.00	Homo sapiens glucosidase, alpha; acid (GAA), transcript variant 1, mRNA.
GAB1	ILMN_1781672	2.143601	0.001298701	0.01168831	Homo sapiens GRB2-associated binding protein 1 (GAB1), transcript variant 1, mRNA.
GABARAP	ILMN_2050109	0.3383257	0.1935065	0.005194805	Homo sapiens GABA(A) receptor-associated protein (GABARAP), mRNA.
GABARAPL1	ILMN_2151281	2.611493	0.00	0.00	Homo sapiens GABA(A) receptor-associated protein like 1 (GABARAPL1), mRNA.
GADD45A	ILMN_2052208	3.005623	0.00	0.00	Homo sapiens growth arrest and DNA-damage-inducible, alpha (GADD45A), mRNA.
GADD45A	ILMN_1694075	3.567786	0.00	0.00	Homo sapiens growth arrest and DNA-damage-inducible, alpha (GADD45A), mRNA.
GADD45B	ILMN_1718977	5.296053	0.00	0.00	Homo sapiens growth arrest and DNA-damage-inducible, beta (GADD45B), mRNA.
GADD45G	ILMN_1651498	0.4035746	0.03896104	0.00	Homo sapiens growth arrest and DNA-damage-inducible, gamma (GADD45G), mRNA.
GAGE12C	ILMN_3243851	0.3296214	0.2246753	0.006493506	Homo sapiens G antigen 12C (GAGE12C), mRNA.
GAGE12G	ILMN_1664660	2.627289	0.00	0.009090909	Homo sapiens G antigen 12G (GAGE12G), mRNA.
GAGE5	ILMN_1782705	2.243898	0.001298701	0.02077922	Homo sapiens G antigen 5 (GAGE5), mRNA.
GALK2	ILMN_1659682	2.698967	0.00	0.00	Homo sapiens galactokinase 2 (GALK2), transcript variant 1, mRNA.
GALNT4	ILMN_1739297	0.2660173	0.2961039	0.009090909	Homo sapiens UDP-N-acetyl-alpha-D-galactosamine:polypeptide N-acetylgalactosaminyltransferase 4 (GalNAc-T4) (GALNT4), mRNA.
GALR2	ILMN_1733847	0.1750793	0.3168831	0.005194805	Homo sapiens galanin receptor 2 (GALR2), mRNA.
GAS1	ILMN_1772910	0.2609268	0.02467532	0.00	Homo sapiens growth arrest-specific 1 (GAS1), mRNA.
GCC1	ILMN_1682206	0.4439159	0.00	0.00	Homo sapiens GRIP and coiled-coil domain containing 1 (GCC1), mRNA.
GCH1	ILMN_2335813	5.013157	0.001298701	0.1467533	Homo sapiens GTP cyclohydrolase 1 (GCH1), transcript variant 3, mRNA.
GCLM	ILMN_2225974	0.4853151	0.05324675	0.00	Homo sapiens glutamate-cysteine ligase, modifier subunit (GCLM), mRNA.
GDF15	ILMN_2188862	7.426833	0.00	0.00	Homo sapiens growth differentiation factor 15 (GDF15), mRNA.
GDPD1	ILMN_2106265	0.3237036	0.02337662	0.00	Homo sapiens glycerophosphodiester phosphodiesterase domain containing 1 (GDPD1), mRNA.
GEMIN4	ILMN_1770206	0.3661489	0.00	0.00	Homo sapiens gem (nuclear organelle) associated protein 4 (GEMIN4), mRNA.
GEN1	ILMN_3249840	0.37557	0.02077922	0.00	Homo sapiens Gen homolog 1, endonuclease (Drosophila) (GEN1), transcript variant 2, mRNA.
GFOD1	ILMN_1778240	0.127804	0.3324675	0.00	Homo sapiens glucose-fructose oxidoreductase domain containing 1 (GFOD1), mRNA.
GGA1	ILMN_2278908	0.4646336	0.00	0.00	Homo sapiens golgi associated, gamma adaptin ear containing, ARF binding protein 1 (GGA1), transcript variant 3, mRNA.
GGTLC1	ILMN_1692188	0.4666102	0.1233766	0.006493506	Homo sapiens gamma-glutamyltransferase light chain 1 (GGTLC1), transcript variant A, mRNA.
GH2	ILMN_2413473	2.457606	0.00	0.002597403	Homo sapiens growth hormone 2 (GH2), transcript variant 4, mRNA.
GINS3	ILMN_1754272	0.4788238	0.00	0.00	Homo sapiens GINS complex subunit 3 (Psf3 homolog) (GINS3), mRNA.
GIT2	ILMN_1760922	3.62461	0.00	0.007792208	Homo sapiens G protein-coupled receptor kinase interactor 2 (GIT2), transcript variant 3, mRNA.
GK	ILMN_2393296	0.4856994	0.1714286	0.009090909	Homo sapiens glycerol kinase (GK), transcript variant 1, mRNA.
GLB1L3	ILMN_3248891	2.228028	0.005194805	0.03896104	Homo sapiens galactosidase, beta 1-like 3 (GLB1L3), mRNA.
GLCE	ILMN_1714349	0.408498	0.03506494	0.00	Homo sapiens glucuronic acid epimerase (GLCE), mRNA.
GNA13	ILMN_2176037	0.4927807	0.001298701	0.00	Homo sapiens guanine nucleotide binding protein (G protein), alpha 13 (GNA13), mRNA.
GNAQ	ILMN_1659923	2.420922	0.00	0.00	Homo sapiens guanine nucleotide binding protein (G protein), q polypeptide (GNAQ), mRNA.
GNB4	ILMN_1733249	0.4631875	0.02987013	0.00	Homo sapiens guanine nucleotide binding protein (G protein), beta polypeptide 4 (GNB4), mRNA.
GNG10	ILMN_1757074	2.986829	0.00	0.00	Homo sapiens guanine nucleotide binding protein (G protein), gamma 10 (GNG10), mRNA.
GNG12	ILMN_1673380	2.017885	0.00	0.00	Homo sapiens guanine nucleotide binding protein (G protein), gamma 12 (GNG12), mRNA.
GNG7	ILMN_1728107	0.4287519	0.1298701	0.005194805	Homo sapiens guanine nucleotide binding protein (G protein), gamma 7 (GNG7), mRNA.
GNL3L	ILMN_1708414	0.2739015	0.00	0.00	Homo sapiens guanine nucleotide binding protein-like 3 (nucleolar)-like (GNL3L), mRNA.
GNPTAB	ILMN_1736757	0.425566	0.00	0.00	Homo sapiens N-acetylglucosamine-1-phosphate transferase, alpha and beta subunits (GNPTAB), mRNA.
GP6	ILMN_1732269	0.2925178	0.2805195	0.009090909	Homo sapiens glycoprotein VI (platelet) (GP6), transcript variant 1, mRNA.
GPATCH4	ILMN_2281069	2.429744	0.00	0.00	Homo sapiens G patch domain containing 4 (GPATCH4), transcript variant 2, mRNA.
GPNMB	ILMN_2407389	2.149987	0.001298701	0.01948052	Homo sapiens glycoprotein (transmembrane) nmb (GPNMB), transcript variant 2, mRNA.
GPR125	ILMN_1787648	0.3134589	0.001298701	0.00	PREDICTED: Homo sapiens G protein-coupled receptor 125, transcript variant 4 (GPR125), mRNA.
GPR137C	ILMN_1741224	2.343362	0.006493506	0.05714286	Homo sapiens G protein-coupled receptor 137C (GPR137C), mRNA.
GPR146	ILMN_1684227	2.662338	0.00	0.00	Homo sapiens G protein-coupled receptor 146 (GPR146), mRNA.
GPR156	ILMN_1731498	0.2958444	0.2480519	0.006493506	Homo sapiens G protein-coupled receptor 156 (GPR156), mRNA.
GPR160	ILMN_1662846	0.3980264	0.2233766	0.009090909	Homo sapiens G protein-coupled receptor 160 (GPR160), mRNA.
GPR19	ILMN_2102201	0.2189324	0.3077922	0.006493506	Homo sapiens G protein-coupled receptor 19 (GPR19), mRNA.
GPR89A	ILMN_2116594	2.222187	0.00	0.00	Homo sapiens G protein-coupled receptor 89A (GPR89A), mRNA.
GPT2	ILMN_1684158	2.128042	0.00	0.00	Homo sapiens glutamic pyruvate transaminase (alanine aminotransferase) 2 (GPT2), mRNA.
GRB7	ILMN_2405254	2.639942	0.00	0.00	Homo sapiens growth factor receptor-bound protein 7 (GRB7), transcript variant 2, mRNA.
GRHL1	ILMN_1769934	2.212128	0.00	0.00	Homo sapiens grainyhead-like 1 (Drosophila) (GRHL1), transcript variant 2, mRNA.
GRHL2	ILMN_2060145	5.218868	0.009090909	0.2545455	Homo sapiens grainyhead-like 2 (Drosophila) (GRHL2), mRNA.
GRIN2A	ILMN_1798104	2.350162	0.003896104	0.02987013	Homo sapiens glutamate receptor, ionotropic, N-methyl D-aspartate 2A (GRIN2A), mRNA.
GRIPAP1	ILMN_2235745	0.3104601	0.00	0.00	Homo sapiens GRIP1 associated protein 1 (GRIPAP1), transcript variant 2, mRNA.
GRK4	ILMN_2405400	0.4529127	0.1467533	0.006493506	Homo sapiens G protein-coupled receptor kinase 4 (GRK4), transcript variant 3, mRNA.
GSDM1	ILMN_2115974	2.953632	0.00	0.00	Homo sapiens gasdermin 1 (GSDM1), mRNA.
GSDMB	ILMN_2347193	2.192415	0.005194805	0.02857143	Homo sapiens gasdermin B (GSDMB), transcript variant 2, mRNA.
GSG2	ILMN_1709085	0.1736641	0.1298701	0.00	Homo sapiens germ cell associated 2 (haspin) (GSG2), mRNA.
GSTCD	ILMN_2242068	2.110281	0.001298701	0.01038961	Homo sapiens glutathione S-transferase, C-terminal domain containing (GSTCD), transcript variant 2, mRNA.
GSTM1	ILMN_1668134	4.653665	0.007792208	0.2233766	Homo sapiens glutathione S-transferase M1 (GSTM1), transcript variant 1, mRNA.
GSTM4	ILMN_1716979	2.478061	0.003896104	0.04935065	Homo sapiens glutathione S-transferase M4 (GSTM4), transcript variant 1, mRNA.
GSTO2	ILMN_1740234	0.4354494	0.00	0.00	Homo sapiens glutathione S-transferase omega 2 (GSTO2), mRNA.
GSTTP2	ILMN_2246548	0.2902327	0.001298701	0.00	Homo sapiens glutathione S-transferase theta pseudogene 2 (GSTTP2), non-coding RNA. XM_941198 XM_945014 XM_945016
GSTZ1	ILMN_1684168	0.3105257	0.01038961	0.00	Homo sapiens glutathione transferase zeta 1 (maleylacetoacetate isomerase) (GSTZ1), transcript variant 2, mRNA.
GTF2H1	ILMN_1726693	0.3680382	0.05324675	0.00	Homo sapiens general transcription factor IIH, polypeptide 1, 62kDa (GTF2H1), mRNA.
GTPBP2	ILMN_1694475	2.912294	0.003896104	0.08311688	Homo sapiens GTP binding protein 2 (GTPBP2), mRNA.
GUCA2A	ILMN_1763749	0.4787732	0.001298701	0.00	Homo sapiens guanylate cyclase activator 2A (guanylin) (GUCA2A), mRNA.
GULP1	ILMN_1802690	2.526428	0.001298701	0.02727273	Homo sapiens GULP, engulfment adaptor PTB domain containing 1 (GULP1), mRNA.
GUSBL1	ILMN_1780700	3.521323	0.00	0.006493506	Homo sapiens glucuronidase, beta-like 1 (GUSBL1), mRNA.
H1F0	ILMN_1757467	4.936378	0.00	0.00	Homo sapiens H1 histone family, member 0 (H1F0), mRNA.
H1FX	ILMN_1773964	2.07039	0.00	0.00	Homo sapiens H1 histone family, member X (H1FX), mRNA.
HAT1	ILMN_1693905	2.005745	0.00	0.00	Homo sapiens histone acetyltransferase 1 (HAT1), transcript variant 1, mRNA.
HAUS8	ILMN_1768020	0.4746851	0.00	0.00	Homo sapiens HAUS augmin-like complex, subunit 8 (HAUS8), transcript variant 1, mRNA.
HCG2P7	ILMN_2091123	0.3827686	0.00	0.00	Homo sapiens HLA complex group 2 pseudogene 7 (HCG2P7), non-coding RNA.
HCN3	ILMN_1787256	0.4362773	0.04545455	0.00	Homo sapiens hyperpolarization activated cyclic nucleotide-gated potassium channel 3 (HCN3), mRNA.
HDAC2	ILMN_3251283	3.395339	0.006493506	0.1376623	Homo sapiens histone deacetylase 2 (HDAC2), mRNA.
HDAC9	ILMN_2408885	0.3212242	0.2623377	0.009090909	Homo sapiens histone deacetylase 9 (HDAC9), transcript variant 1, mRNA.
HDGF2	ILMN_2325978	2.858796	0.00	0.00	Homo sapiens hepatoma-derived growth factor-related protein 2 (HDGF2), transcript variant 1, mRNA.
HDHD3	ILMN_1726466	0.4420164	0.00	0.00	Homo sapiens haloacid dehalogenase-like hydrolase domain containing 3 (HDHD3), mRNA.
HEATR3	ILMN_1808219	0.1263879	0.09090909	0.00	Homo sapiens HEAT repeat containing 3 (HEATR3), mRNA.
HEG1	ILMN_1666122	2.890376	0.002597403	0.07142857	Homo sapiens HEG homolog 1 (zebrafish) (HEG1), mRNA.
HELB	ILMN_1707945	2.754082	0.005194805	0.08441558	Homo sapiens helicase (DNA) B (HELB), mRNA.
HERC3	ILMN_1741032	3.013928	0.00	0.005194805	Homo sapiens hect domain and RLD 3 (HERC3), mRNA.
HES1	ILMN_1710284	2.706202	0.00	0.006493506	Homo sapiens hairy and enhancer of split 1, (Drosophila) (HES1), mRNA.
HES2	ILMN_2094266	2.088388	0.00	0.02857143	Homo sapiens hairy and enhancer of split 2 (Drosophila) (HES2), mRNA.
HES2	ILMN_1709870	4.735088	0.00	0.00	Homo sapiens hairy and enhancer of split 2 (Drosophila) (HES2), mRNA.
HES6	ILMN_1694268	0.4454198	0.00	0.00	Homo sapiens hairy and enhancer of split 6 (Drosophila) (HES6), mRNA.
HEY1	ILMN_2407308	5.531356	0.00	0.006493506	Homo sapiens hairy/enhancer-of-split related with YRPW motif 1 (HEY1), transcript variant 2, mRNA.
HEY1	ILMN_1788203	6.177318	0.00	0.00	Homo sapiens hairy/enhancer-of-split related with YRPW motif 1 (HEY1), transcript variant 2, mRNA.
HHLA3	ILMN_1802338	3.036854	0.00	0.002597403	Homo sapiens HERV-H LTR-associating 3 (HHLA3), transcript variant 1, mRNA.
HHLA3	ILMN_2295957	7.823598	0.005194805	0.3012987	Homo sapiens HERV-H LTR-associating 3 (HHLA3), transcript variant 2, mRNA.
HIATL2	ILMN_3235410	0.3886923	0.00	0.00	Homo sapiens hippocampus abundant transcript-like 2 (HIATL2), non-coding RNA.
HIP1R	ILMN_2396148	2.996862	0.009090909	0.1298701	Homo sapiens huntingtin interacting protein 1 related (HIP1R), mRNA.
HIST1H2AC	ILMN_1792689	3.791315	0.00	0.00	Homo sapiens histone cluster 1, H2ac (HIST1H2AC), mRNA.
HIST1H2BD	ILMN_1758623	6.074052	0.00	0.00	Homo sapiens histone cluster 1, H2bd (HIST1H2BD), transcript variant 2, mRNA.
HIST1H2BJ	ILMN_1658702	2.285465	0.00	0.00	Homo sapiens histone cluster 1, H2bj (HIST1H2BJ), mRNA.
HIST1H3F	ILMN_1788489	2.461995	0.001298701	0.02467532	Homo sapiens histone cluster 1, H3f (HIST1H3F), mRNA.
HIST1H3H	ILMN_1749368	3.352233	0.00	0.01298701	Homo sapiens histone cluster 1, H3h (HIST1H3H), mRNA.
HIST1H4E	ILMN_1681542	5.197122	0.001298701	0.1298701	Homo sapiens histone cluster 1, H4e (HIST1H4E), mRNA.
HIST1H4K	ILMN_1662359	2.455686	0.00	0.002597403	Homo sapiens histone cluster 1, H4k (HIST1H4K), mRNA.
HIST2H2BE	ILMN_1732071	8.684446	0.00	0.00	Homo sapiens histone cluster 2, H2be (HIST2H2BE), mRNA.
HIST2H2BF	ILMN_1670093	3.320927	0.009090909	0.1467533	Homo sapiens histone cluster 2, H2bf (HIST2H2BF), mRNA.
HIST3H2A	ILMN_1779648	3.72616	0.00	0.00	Homo sapiens histone cluster 3, H2a (HIST3H2A), mRNA.
HK2	ILMN_2156172	2.3933	0.00	0.00	Homo sapiens hexokinase 2 (HK2), mRNA.
HK2	ILMN_1723486	4.191744	0.00	0.00	Homo sapiens hexokinase 2 (HK2), mRNA.
HMOX2	ILMN_1658807	0.4354838	0.04805195	0.00	Homo sapiens heme oxygenase (decycling) 2 (HMOX2), mRNA.
HNMT	ILMN_1751789	2.299883	0.001298701	0.02597403	Homo sapiens histamine N-methyltransferase (HNMT), transcript variant 2, mRNA.
HNRNPF	ILMN_1668179	0.3994249	0.003896104	0.00	Homo sapiens heterogeneous nuclear ribonucleoprotein F (HNRNPF), transcript variant 2, mRNA.
HNRNPU	ILMN_2370135	0.2907133	0.00	0.00	Homo sapiens heterogeneous nuclear ribonucleoprotein U (scaffold attachment factor A) (HNRNPU), transcript variant 2, mRNA.
HOXB6	ILMN_1768101	0.1302068	0.3935065	0.006493506	Homo sapiens homeobox B6 (HOXB6), mRNA.
HPS3	ILMN_1762224	2.221319	0.00	0.00	Homo sapiens Hermansky-Pudlak syndrome 3 (HPS3), mRNA.
HPS6	ILMN_1718537	0.2825893	0.00	0.00	Homo sapiens Hermansky-Pudlak syndrome 6 (HPS6), mRNA.
HS.107801	ILMN_1865735	2.264122	0.06493507	0.00	AGENCOURT_14360862 NIH_MGC_187 Homo sapiens cDNA clone IMAGE:30405414 5, mRNA sequence
HS.112611	ILMN_1912366	3.755159	0.00	0.00	BX090918 Soares_testis_NHT Homo sapiens cDNA clone IMAGp998C192621 ; IMAGE:1048650, mRNA sequence
HS.121070	ILMN_1903077	0.3828751	0.1857143	0.00	DKFZp686M05188_r1 686 (synonym: hlcc3) Homo sapiens cDNA clone DKFZp686M05188 5, mRNA sequence
HS.123474	ILMN_1905075	12.71717	0.001298701	0.08571429	Homo sapiens cDNA clone IMAGE:4812643
HS.128570	ILMN_1833964	3.408987	0.001298701	0.01168831	qh08f08.x1 Soares_NFL_T_GBC_S1 Homo sapiens cDNA clone IMAGE:1844103 3, mRNA sequence
HS.131087	ILMN_1916292	0.2353462	0.00	0.00	BX111162 Soares_testis_NHT Homo sapiens cDNA clone IMAGp998E074158, mRNA sequence
HS.131331	ILMN_1871155	4.828529	0.00	0.00	BX101243 Soares_NFL_T_GBC_S1 Homo sapiens cDNA clone IMAGp998M113906, mRNA sequence
HS.131670	ILMN_1834147	3.831274	0.00	0.00	BX105524 Soares_testis_NHT Homo sapiens cDNA clone IMAGp998E074174, mRNA sequence
HS.13291	ILMN_1879480	11.56162	0.0987013	0.001298701	Homo sapiens cDNA FLJ35319 fis, clone PROST2011577
HS.133261	ILMN_1872564	2.69084	0.00	0.00	UI-E-EJ0-aiq-m-17-0-UI.r1 UI-E-EJ0 Homo sapiens cDNA clone UI-E-EJ0-aiq-m-17-0-UI 5, mRNA sequence
HS.133419	ILMN_1823698	0.09245831	0.00	0.00	BX100240 Soares_fetal_liver_spleen_1NFLS_S1 Homo sapiens cDNA clone IMAGp998E144195, mRNA sequence
HS.134848	ILMN_1872605	0.4636242	0.00	0.00	BX103634 Soares_NSF_F8_9W_OT_PA_P_S1 Homo sapiens cDNA clone IMAGp998O213969, mRNA sequence
HS.135587	ILMN_1876912	3.146643	0.2974026	0.005194805	Human clone 23629 mRNA sequence
HS.141883	ILMN_1902949	0.3458622	0.00	0.00	BX091613 Soares_fetal_heart_NbHH19W Homo sapiens cDNA clone IMAGp998K03827 ; IMAGE:359930, mRNA sequence
HS.143408	ILMN_1852793	2.298065	0.001298701	0.4675325	Homo sapiens cDNA clone IMAGE:30332316
HS.143937	ILMN_1817715	2.382174	0.00	0.00	AGENCOURT_16379396 NIH_MGC_227 Homo sapiens cDNA clone IMAGE:30717931 5, mRNA sequence
HS.146741	ILMN_1825449	0.4217536	0.00	0.00	RST14671 Athersys RAGE Library Homo sapiens cDNA, mRNA sequence
HS.146949	ILMN_1867321	0.4392224	0.00	0.00	BX113358 Soares_NFL_T_GBC_S1 Homo sapiens cDNA clone IMAGp998F085778, mRNA sequence
HS.147248	ILMN_1895417	0.466502	0.005194805	0.0987013	DKFZp313J0114_s1 313 (synonym: hlcc2) Homo sapiens cDNA clone DKFZp313J0114 3, mRNA sequence
HS.148448	ILMN_1824465	0.2516837	0.00	0.00	we94a12.x1 Soares_NFL_T_GBC_S1 Homo sapiens cDNA clone IMAGE:2348734 3, mRNA sequence
HS.156892	ILMN_1913759	2.18432	0.4532467	0.009090909	BX098778 NCI_CGAP_Pr28 Homo sapiens cDNA clone IMAGp998P105226, mRNA sequence
HS.157621	ILMN_1880184	2.767545	0.00	0.00	EST366316 MAGE resequences, MAGC Homo sapiens cDNA, mRNA sequence
HS.163264	ILMN_1874613	0.3062663	0.00	0.00	EST391198 MAGE resequences, MAGP Homo sapiens cDNA, mRNA sequence
HS.163752	ILMN_1912662	0.3095508	0.01168831	0.00	zr87e09.r1 NCI_CGAP_GCB1 Homo sapiens cDNA clone IMAGE:682696 5, mRNA sequence
HS.167721	ILMN_1832155	2.235419	0.4649351	0.006493506	Homo sapiens cDNA FLJ37425 fis, clone BRAWH2001530
HS.170035	ILMN_1857335	2.350044	0.00	0.00	Homo sapiens cDNA FLJ35432 fis, clone SMINT2002311
HS.190748	ILMN_1859127	2.626046	0.01038961	0.00	PREDICTED: Homo sapiens hypothetical LOC388214 (LOC388214), mRNA
HS.191602	ILMN_1835657	3.444241	0.005194805	0.4805195	nc62a02.x5 NCI_CGAP_Pr1 Homo sapiens cDNA clone IMAGE:745802, mRNA sequence
HS.195033	ILMN_1841133	0.3296373	0.2948052	0.006493506	603074125F1 NIH_MGC_119 Homo sapiens cDNA clone IMAGE:5165863 5, mRNA sequence
HS.197670	ILMN_1909542	5.42764	0.00	0.00	AGENCOURT_13667086 NIH_MGC_184 Homo sapiens cDNA clone IMAGE:30353345 5, mRNA sequence
HS.204736	ILMN_1824554	102.5971	0.2363636	0.006493506	DA570923 HEMBA1 Homo sapiens cDNA clone HEMBA1005696 5, mRNA sequence
HS.208715	ILMN_1848906	2.749022	0.00	0.00	BX100285 Soares_NFL_T_GBC_S1 Homo sapiens cDNA clone IMAGp998L095850, mRNA sequence
HS.209244	ILMN_1863962	4.759389	0.01168831	0.00	BX116033 NCI_CGAP_Lu24 Homo sapiens cDNA clone IMAGp998A155622, mRNA sequence
HS.222909	ILMN_1863994	0.3941835	0.007792208	0.2467532	Homo sapiens mRNA; cDNA DKFZp434C128 (from clone DKFZp434C128)
HS.223856	ILMN_1831566	0.496523	0.00	0.006493506	Homo sapiens cDNA FLJ26031 fis, clone PNC08078
HS.231861	ILMN_1904135	37.71179	0.2558441	0.009090909	Homo sapiens cDNA FLJ13474 fis, clone PLACE1003593
HS.244140	ILMN_1894624	2.188786	0.02597403	0.00	Homo sapiens cDNA clone IMAGE:4830802, partial cds
HS.244740	ILMN_1901367	2.308639	0.00	0.00	xc74a02.x1 NCI_CGAP_Ov32 Homo sapiens cDNA clone IMAGE:2589962 3, mRNA sequence
HS.253475	ILMN_1882500	4.939698	0.00	0.00	Homo sapiens hypothetical protein LOC284648, mRNA (cDNA clone IMAGE:4837056)
HS.25567	ILMN_1913477	9.459019	0.003896104	0.187013	BX113481 Soares breast 2NbHBst Homo sapiens cDNA clone IMAGp998N23240, mRNA sequence
HS.258266	ILMN_1879857	2.048896	0.00	0.00	K-EST0220612 L18POOL1n1 Homo sapiens cDNA clone L18POOL1n1-33-F12 5, mRNA sequence
HS.259679	ILMN_1854384	2.686321	0.00	0.00	EST368678 MAGE resequences, MAGD Homo sapiens cDNA, mRNA sequence
HS.282153	ILMN_1838836	0.06783489	0.001298701	0.1064935	hw34h12.x1 NCI_CGAP_Kid11 Homo sapiens cDNA clone IMAGE:3184871 3, mRNA sequence
HS.283402	ILMN_1864422	3.069761	0.00	0.002597403	Homo sapiens cDNA clone IMAGE:5272804
HS.287720	ILMN_1819590	0.2226591	0.00	0.00	Homo sapiens cDNA: FLJ23081 fis, clone LNG06331
HS.288735	ILMN_1854349	2.071484	0.00	0.00	Homo sapiens cDNA FLJ13522 fis, clone PLACE1005884
HS.298873	ILMN_1826471	2.697541	0.2558441	0.006493506	BX090227 NCI_CGAP_GC6 Homo sapiens cDNA clone IMAGp998D135719 ; IMAGE:2307804, mRNA sequence
HS.319053	ILMN_1864512	2.090663	0.00	0.00	602696288F1 NIH_MGC_97 Homo sapiens cDNA clone IMAGE:4828652 5, mRNA sequence
HS.33032	ILMN_1899842	0.3260503	0.00	0.00	Homo sapiens cDNA: FLJ21291 fis, clone COL01963
HS.334831	ILMN_1911605	0.3142158	0.1662338	0.006493506	Homo sapiens mRNA; cDNA DKFZp686I05206 (from clone DKFZp686I05206)
HS.342412	ILMN_1863230	4.583601	0.00	0.00	Homo sapiens cDNA clone IMAGE:4825993
HS.352677	ILMN_1879066	0.4964625	0.06233766	0.001298701	UI-E-CK1-afn-i-01-0-UI.s2 UI-E-CK1 Homo sapiens cDNA clone UI-E-CK1-afn-i-01-0-UI 3, mRNA sequence
HS.356079	ILMN_1875342	2.138541	0.1506494	0.006493506	Homo sapiens cDNA FLJ42149 fis, clone THYMU1000692
HS.37204	ILMN_1901532	0.4650771	0.00	0.00	BX116795 Soares fetal liver spleen 1NFLS Homo sapiens cDNA clone IMAGp998B13393, mRNA sequence
HS.374221	ILMN_1825640	2.113246	0.00	0.00	Homo sapiens cDNA clone IMAGE:5787947, partial cds
HS.388997	ILMN_1886537	0.3507684	0.00	0.00	wm19b12.x1 NCI_CGAP_Ut4 Homo sapiens cDNA clone IMAGE:2436383 3, mRNA sequence
HS.400256	ILMN_1903021	0.3638663	0.005194805	0.02987013	Homo sapiens cDNA FLJ33738 fis, clone BRAWH2018527
HS.40289	ILMN_1869087	0.4422009	0.00	0.00	Homo sapiens mRNA; cDNA DKFZp686I23208 (from clone DKFZp686I23208)
HS.412918	ILMN_1873540	2.040295	0.4727273	0.009090909	Homo sapiens cDNA FLJ32550 fis, clone SPLEN1000056
HS.423336	ILMN_1829362	3.071807	0.001298701	0.006493506	Homo sapiens mRNA full length insert cDNA clone EUROIMAGE 1690427
HS.434957	ILMN_1849186	0.4128438	0.005194805	0.08311688	Homo sapiens, clone IMAGE:3618365, mRNA
HS.438979	ILMN_1874901	5.033646	0.00	0.00	PREDICTED: Homo sapiens hypothetical LOC389393 (LOC389393), mRNA
HS.443377	ILMN_1854472	2.011517	0.001298701	0.04935065	zt87g02.r1 Soares_testis_NHT Homo sapiens cDNA clone IMAGE:729362 5, mRNA sequence
HS.444291	ILMN_1863196	4.290832	0.002597403	0.1285714	full-length cDNA clone CS0DF003YI18 of Fetal brain of Homo sapiens (human)
HS.444999	ILMN_1866216	0.2760329	0.003896104	0.00	BX114974 NCI_CGAP_Kid3 Homo sapiens cDNA clone IMAGp998C023886, mRNA sequence
HS.445414	ILMN_1907042	3.823829	0.00	0.00	Homo sapiens cDNA FLJ41270 fis, clone BRAMY2036387
HS.445843	ILMN_1828584	2.336166	0.001298701	0.1701299	602617110F1 NIH_MGC_79 Homo sapiens cDNA clone IMAGE:4730811 5, mRNA sequence
HS.447703	ILMN_1857507	2.631662	0.01038961	0.00	Homo sapiens cDNA FLJ32634 fis, clone SYNOV2000177
HS.487766	ILMN_1912827	2.420882	0.00	0.00	K-EST0216649 L17N670205n1 Homo sapiens cDNA clone L17N670205n1-10-D09 5, mRNA sequence
HS.493947	ILMN_1870111	22.45402	0.01948052	0.00	Homo sapiens cDNA FLJ41455 fis, clone BRSTN2012284
HS.499716	ILMN_1889555	2.151386	0.1792208	0.002597403	PREDICTED: Homo sapiens hypothetical LOC400571 (LOC400571), mRNA
HS.505364	ILMN_1827779	4.982258	0.1857143	0.005194805	Homo sapiens cDNA FLJ13402 fis, clone PLACE1001456
HS.505676	ILMN_1821280	0.3997977	0.00	0.002597403	Homo sapiens cDNA FLJ33772 fis, clone BRSSN2000175
HS.515779	ILMN_1859707	4.33601	0.00	0.00	EST-CD34N-107 cDNA library of human CD 34+ stem/progenitor cells Homo sapiens cDNA 3, mRNA sequence
HS.527657	ILMN_1912333	2.359045	0.2532468	0.002597403	BX356403 Homo sapiens PLACENTA COT 25-NORMALIZED Homo sapiens cDNA clone CS0DI011YD16 5-PRIME, mRNA sequence
HS.529499	ILMN_1847771	0.4746954	0.2532468	0.00	BX098062 NCI_CGAP_Lym12 Homo sapiens cDNA clone IMAGp998F045264, mRNA sequence
HS.533945	ILMN_1889633	0.1077904	0.112987	0.006493506	AGENCOURT_10371970 NIH_MGC_141 Homo sapiens cDNA clone IMAGE:6602478 5, mRNA sequence
HS.534997	ILMN_1890788	0.3177796	0.00	0.01948052	Human (clone Z149) retinal mRNA
HS.535360	ILMN_1820244	0.473486	0.4974026	0.00	Homo sapiens cDNA clone IMAGE:6250506
HS.536748	ILMN_1908989	0.1729037	0.00	0.00	PT2.1_10_D05.r tumor2 Homo sapiens cDNA 3, mRNA sequence
HS.537432	ILMN_1885051	3.980651	0.003896104	0.00	UI-E-EO1-aib-b-13-0-UI.s1 UI-E-EO1 Homo sapiens cDNA clone UI-E-EO1-aib-b-13-0-UI 3, mRNA sequence
HS.537603	ILMN_1912288	0.4864691	0.1077922	0.002597403	xb04f08.x1 NCI_CGAP_GU1 Homo sapiens cDNA clone IMAGE:2575335 3 similar to contains L1.t3 L1 repetitive element ;, mRNA sequence
HS.537682	ILMN_1816870	2.110557	0.2480519	0.00	hz22d05.x1 NCI_CGAP_GC6 Homo sapiens cDNA clone IMAGE:3208713 3, mRNA sequence
HS.538259	ILMN_1838313	0.455368	0.4337662	0.006493506	Homo sapiens cDNA clone IMAGE:5260685
HS.539177	ILMN_1844823	3.066488	0.009090909	0.06883117	qe14g03.x1 Soares_testis_NHT Homo sapiens cDNA clone IMAGE:1738996 3, mRNA sequence
HS.539450	ILMN_1910316	6.989707	0.00	0.00	oa85h04.s1 NCI_CGAP_GCB1 Homo sapiens cDNA clone IMAGE:1319095 3, mRNA sequence
HS.539683	ILMN_1847133	4.128565	0.2935065	0.001298701	xp75b08.x1 NCI_CGAP_Ov40 Homo sapiens cDNA clone IMAGE:2746167 3, mRNA sequence
HS.539841	ILMN_1891311	0.3558562	0.009090909	0.4727273	ny62f03.s1 NCI_CGAP_GCB1 Homo sapiens cDNA clone IMAGE:1282877 3, mRNA sequence
HS.540000	ILMN_1891312	0.3773679	0.00	0.00	ak25f01.s1 Soares_testis_NHT Homo sapiens cDNA clone IMAGE:1407001 3, mRNA sequence
HS.540121	ILMN_1858271	0.1673653	0.02987013	0.00	EST7714 human nasopharynx Homo sapiens cDNA, mRNA sequence
HS.540824	ILMN_1877756	0.1475576	0.00	0.00	UI-H-CO0-asw-b-08-0-UI.s1 NCI_CGAP_Sub9 Homo sapiens cDNA clone UI-H-CO0-asw-b-08-0-UI 3, mRNA sequence
HS.540858	ILMN_1898394	2.183858	0.005194805	0.03766234	op77h04.s1 Soares_NFL_T_GBC_S1 Homo sapiens cDNA clone IMAGE:1582903 3, mRNA sequence
HS.541092	ILMN_1906966	2.17722	0.00	0.02727273	UI-H-BI4-api-f-03-0-UI.s1 NCI_CGAP_Sub8 Homo sapiens cDNA clone IMAGE:3087508 3, mRNA sequence
HS.541273	ILMN_1861090	2.77661	0.007792208	0.07792208	op25d10.s1 Soares_NFL_T_GBC_S1 Homo sapiens cDNA clone IMAGE:1577875 3, mRNA sequence
HS.541596	ILMN_1843616	2.44298	0.001298701	0.02987013	af90b06.s1 Soares_testis_NHT Homo sapiens cDNA clone IMAGE:1049267 3, mRNA sequence
HS.541892	ILMN_1877455	0.3476582	0.00	0.00	xw83e08.x1 NCI_CGAP_Pan1 Homo sapiens cDNA clone IMAGE:2834630 3, mRNA sequence
HS.542413	ILMN_1910366	2.148938	0.00	0.00	DA089649 BRACE2 Homo sapiens cDNA clone BRACE2045129 5, mRNA sequence
HS.542934	ILMN_1885583	0.09651117	0.005194805	0.00	Homo sapiens cDNA FLJ26431 fis, clone KDN01390
HS.542939	ILMN_1850443	0.3341661	0.00	0.006493506	tc39f05.x1 Soares_total_fetus_Nb2HF8_9w Homo sapiens cDNA clone IMAGE:2067009 3, mRNA sequence
HS.542993	ILMN_1904980	0.375577	0.00	0.006493506	xj89b12.x1 Soares_NFL_T_GBC_S1 Homo sapiens cDNA clone IMAGE:2664383 3, mRNA sequence
HS.543211	ILMN_1897160	0.4515162	0.2246753	0.002597403	xq98e07.x1 NCI_CGAP_Brn53 Homo sapiens cDNA clone IMAGE:2758692 3, mRNA sequence
HS.543803	ILMN_1882543	0.2929103	0.005194805	0.00	UI-H-CO0-aqj-c-02-0-UI.s1 NCI_CGAP_Sub9 Homo sapiens cDNA clone IMAGE: 3104210 3, mRNA sequence
HS.543828	ILMN_1874302	0.2966794	0.01038961	0.00	7e81f05.x1 NCI_CGAP_Pr28 Homo sapiens cDNA clone IMAGE:3288897 3, mRNA sequence
HS.543865	ILMN_1892895	0.3635464	0.08051948	0.00	UI-E-EJ1-ajq-h-17-0-UI.s1 UI-E-EJ1 Homo sapiens cDNA clone UI-E-EJ1-ajq-h-17-0-UI 3, mRNA sequence
HS.544017	ILMN_1892306	4.923942	0.00	0.00	ob25c03.s1 NCI_CGAP_Kid5 Homo sapiens cDNA clone IMAGE:1324708 3, mRNA sequence
HS.544637	ILMN_1872419	0.3320967	0.00	0.00	xr14b10.x1 NCI_CGAP_Lu28 Homo sapiens cDNA clone IMAGE:2760091 3, mRNA sequence
HS.545044	ILMN_1817048	0.4953278	0.00	0.002597403	AGENCOURT_13980472 NIH_MGC_187 Homo sapiens cDNA clone IMAGE:30373500 5, mRNA sequence
HS.545887	ILMN_1915670	3.638605	0.08831169	0.001298701	ac76d06.x5 Stratagene lung (#937210) Homo sapiens cDNA clone IMAGE:868523 3, mRNA sequence
HS.546079	ILMN_1907870	0.4150579	0.3376623	0.009090909	nk67f12.s1 NCI_CGAP_Sch1 Homo sapiens cDNA clone IMAGE:1018607 3, mRNA sequence
HS.547239	ILMN_1827083	0.4407021	0.001298701	0.00	ax09g05.x2 Proliferating Human Erythroid Cells (LCB:ax library) Homo sapiens cDNA clone ax09g05 random, mRNA sequence
HS.547858	ILMN_1838702	2.685718	0.001298701	0.00	RST7186 Athersys RAGE Library Homo sapiens cDNA, mRNA sequence
HS.550193	ILMN_1827211	0.4158006	0.009090909	0.1662338	Human unidentified mRNA, partial sequence
HS.551249	ILMN_1862105	6.7627	0.00	0.00	UI-H-BW1-ano-d-10-0-UI.s1 NCI_CGAP_Sub7 Homo sapiens cDNA clone IMAGE:3082819 3, mRNA sequence
HS.552826	ILMN_1835658	3.375972	0.007792208	0.3142857	Homo sapiens cDNA FLJ37460 fis, clone BRAWH2011286
HS.553291	ILMN_1904111	4.230118	0.00	0.002597403	UI-H-DT1-awm-p-14-0-UI.s1 NCI_CGAP_DT1 Homo sapiens cDNA clone IMAGE:5891581 3, mRNA sequence
HS.555126	ILMN_1828754	2.485877	0.001298701	0.1363636	CR743533 Soares_testis_NHT Homo sapiens cDNA clone IMAGp971L1944 ; IMAGE:727458 5, mRNA sequence
HS.555260	ILMN_1896406	0.0891979	0.00	0.02597403	17000532215901 GRN_ES Homo sapiens cDNA 5, mRNA sequence
HS.556255	ILMN_1886515	0.3884483	0.001298701	0.00	Homo sapiens clone TESTIS-609 mRNA sequence
HS.559714	ILMN_1859657	2.117972	0.00	0.00	full-length cDNA clone CS0DJ011YN13 of T cells (Jurkat cell line) Cot 10-normalized of Homo sapiens (human)
HS.560357	ILMN_1857081	0.32966	0.001298701	0.01948052	te46f04.x1 Soares_NhHMPu_S1 Homo sapiens cDNA clone IMAGE:2089759 3, mRNA sequence
HS.560536	ILMN_1913355	0.3615959	0.007792208	0.04025974	UI-E-EJ0-ahp-k-03-0-UI.r1 UI-E-EJ0 Homo sapiens cDNA clone UI-E-EJ0-ahp-k-03-0-UI 5, mRNA sequence
HS.561735	ILMN_1884750	3.41477	0.001298701	0.03376623	AL528570 Homo sapiens NEUROBLASTOMA COT 50-NORMALIZED Homo sapiens cDNA clone CS0DD001YM19 5-PRIME, mRNA sequence
HS.561786	ILMN_1913095	0.2067819	0.00	0.00	yc87e04.s1 Soares infant brain 1NIB Homo sapiens cDNA clone IMAGE:22762 3, mRNA sequence
HS.562263	ILMN_1855212	2.593798	0.00	0.00	UI-E-CK1-afj-m-16-0-UI.r1 UI-E-CK1 Homo sapiens cDNA clone UI-E-CK1-afj-m-16-0-UI 5, mRNA sequence
HS.562701	ILMN_1848166	0.2930768	0.00	0.001298701	UI-E-CL1-aez-c-22-0-UI.s1 UI-E-CL1 Homo sapiens cDNA clone UI-E-CL1-aez-c-22-0-UI 3, mRNA sequence
HS.562875	ILMN_1915783	0.3596577	0.2090909	0.00	FNPANH10 FNP Homo sapiens cDNA, mRNA sequence
HS.563020	ILMN_1888988	2.141061	0.003896104	0.02207792	UI-E-EJ1-aka-e-09-0-UI.r1 UI-E-EJ1 Homo sapiens cDNA clone UI-E-EJ1-aka-e-09-0-UI 5, mRNA sequence
HS.563147	ILMN_1816157	2.35935	0.00	0.00	602812728F1 NCI_CGAP_Brn67 Homo sapiens cDNA clone IMAGE:4944798 5, mRNA sequence
HS.564103	ILMN_1884728	88.33155	0.00	0.00	UI-H-FE0-bbq-g-24-0-UI.s1 NCI_CGAP_FE0 Homo sapiens cDNA clone UI-H-FE0-bbq-g-24-0-UI 3, mRNA sequence
HS.564578	ILMN_1887128	4.253275	0.00	0.00	UI-CF-DU1-aan-g-24-0-UI.s1 UI-CF-DU1 Homo sapiens cDNA clone UI-CF-DU1-aan-g-24-0-UI 3, mRNA sequence
HS.564701	ILMN_1828160	2.440837	0.00	0.00	UI-H-BI4-aoo-a-07-0-UI.s1 NCI_CGAP_Sub8 Homo sapiens cDNA clone IMAGE:3085356 3, mRNA sequence
HS.565001	ILMN_1900657	2.416384	0.00	0.00	UI-E-EJ0-aif-o-06-0-UI.s1 UI-E-EJ0 Homo sapiens cDNA clone UI-E-EJ0-aif-o-06-0-UI 3, mRNA sequence
HS.565492	ILMN_1892010	3.947103	0.00	0.00	AGENCOURT_13683310 NIH_MGC_186 Homo sapiens cDNA clone IMAGE:30321757 5, mRNA sequence
HS.565708	ILMN_1837298	0.476963	0.00	0.00	wt23e07.x1 NCI_CGAP_Ut1 Homo sapiens cDNA clone IMAGE:2508324 3, mRNA sequence
HS.565863	ILMN_1854015	3.410877	0.00	0.00	DA877611 PROST2 Homo sapiens cDNA clone PROST2016121 5, mRNA sequence
HS.567677	ILMN_1887177	3.319875	0.00	0.00	full-length cDNA clone CS0DI057YA22 of Placenta Cot 25-normalized of Homo sapiens (human)
HS.567759	ILMN_1853876	0.4203439	0.07272727	0.00	Homo sapiens cDNA FLJ38153 fis, clone DFNES1000083
HS.568124	ILMN_1904301	2.515835	0.00	0.05584415	Homo sapiens, clone IMAGE:3453596, mRNA
HS.568928	ILMN_1819608	0.4626904	0.003896104	0.06753246	Homo sapiens mRNA; cDNA DKFZp762M127 (from clone DKFZp762M127)
HS.568951	ILMN_1844290	0.2490136	0.005194805	0.00	AGENCOURT_10278999 NIH_MGC_82 Homo sapiens cDNA clone IMAGE:6591845 5, mRNA sequence
HS.568964	ILMN_1822687	7.105887	0.00	0.00	BX110961 Soares fetal liver spleen 1NFLS Homo sapiens cDNA clone IMAGp998C15474, mRNA sequence
HS.571741	ILMN_1870457	0.3459137	0.4948052	0.009090909	ny62g05.s1 NCI_CGAP_GCB1 Homo sapiens cDNA clone IMAGE:1282904 3, mRNA sequence
HS.571946	ILMN_1861896	0.1384441	0.2961039	0.007792208	CT000682 RZPD no.9017 Homo sapiens cDNA clone RZPDp9017N065 5, mRNA sequence
HS.572444	ILMN_1907834	0.2933617	0.0987013	0.00	Homo sapiens cDNA: FLJ21679 fis, clone COL09221
HS.574713	ILMN_1832211	3.479557	0.00	0.00	601143906F1 NIH_MGC_15 Homo sapiens cDNA clone IMAGE:3051408 5, mRNA sequence
HS.575603	ILMN_1862963	2.754734	0.009090909	0.00	NISC_gf01f08.y1 NCI_CGAP_Kid12 Homo sapiens cDNA clone IMAGE:3252614 5, mRNA sequence
HS.576241	ILMN_1842305	2.838732	0.00	0.00	Homo sapiens, clone IMAGE:5752728, mRNA
HS.576822	ILMN_1834488	17.09753	0.005194805	0.05324675	DB337826 TESTI2 Homo sapiens cDNA clone TESTI2027763 3, mRNA sequence
HS.577713	ILMN_1859030	2.281892	0.2350649	0.009090909	603073428F1 NIH_MGC_119 Homo sapiens cDNA clone IMAGE:5165238 5, mRNA sequence
HS.579479	ILMN_1888264	4.386382	0.01558442	0.00	DB302602 BRAMY2 Homo sapiens cDNA clone BRAMY2033623 3, mRNA sequence
HS.579631	ILMN_1881909	0.1146417	0.009090909	0.08571429	AGENCOURT_10229596 NIH_MGC_141 Homo sapiens cDNA clone IMAGE:6563923 5, mRNA sequence
HS.579714	ILMN_1862399	3.902285	0.2350649	0.009090909	DB113396 THYMU2 Homo sapiens cDNA clone THYMU2018007 5, mRNA sequence
HS.580251	ILMN_1900371	0.2386156	0.00	0.00	601502337F1 NIH_MGC_70 Homo sapiens cDNA clone IMAGE:3904209 5, mRNA sequence
HS.580797	ILMN_1900734	0.1901982	0.00	0.00	MR1-GN0172-061100-005-h03 GN0172 Homo sapiens cDNA, mRNA sequence
HS.581580	ILMN_1880761	0.3152345	0.00	0.00	EST96866 Testis I Homo sapiens cDNA 5 end, mRNA sequence
HS.581645	ILMN_1842908	3.422973	0.001298701	0.1363636	CR744384 Soares_testis_NHT Homo sapiens cDNA clone IMAGp971N0157 ; IMAGE:1048828 5, mRNA sequence
HS.581975	ILMN_1903822	0.2556646	0.00	0.00	BX119487 NCI_CGAP_Kid3 Homo sapiens cDNA clone IMAGp998P204568 ; IMAGE:1866115, mRNA sequence
HS.582914	ILMN_1819939	3.400334	0.009090909	0.00	SM016188 Placenta 3 EST Homo sapiens cDNA clone ID_16188 3', mRNA sequence
HS.584259	ILMN_1871136	0.4307028	0.00	0.00	MGC4.2.1.4.1.F12.F.1 NIH_MGC_331 Homo sapiens cDNA clone MGC4.2.1.4.1.F12, mRNA sequence
HS.76704	ILMN_1892608	2.424452	0.005194805	0.00	UI-CF-FN0-aes-k-15-0-UI.s1 UI-CF-FN0 Homo sapiens cDNA clone UI-CF-FN0-aes-k-15-0-UI 3, mRNA sequence
HS.98462	ILMN_1855230	0.1527154	0.00	0.00	BX092639 Soares_testis_NHT Homo sapiens cDNA clone IMAGp998I031864 ; IMAGE:758090, mRNA sequence
HSD17B1	ILMN_1773623	0.2322896	0.005194805	0.00	Homo sapiens hydroxysteroid (17-beta) dehydrogenase 1 (HSD17B1), mRNA.
HSD17B7	ILMN_1671661	0.4637611	0.05844156	0.00	Homo sapiens hydroxysteroid (17-beta) dehydrogenase 7 (HSD17B7), mRNA.
HSF1	ILMN_1667060	0.1515651	0.003896104	0.00	Homo sapiens heat shock transcription factor 1 (HSF1), mRNA.
HSF4	ILMN_2399827	3.270917	0.00	0.00	Homo sapiens heat shock transcription factor 4 (HSF4), transcript variant 1, mRNA.
HSN2	ILMN_1788711	2.098381	0.001298701	0.01298701	Homo sapiens hereditary sensory neuropathy, type II (HSN2), mRNA.
HSPA8	ILMN_2413084	0.4539463	0.03896104	0.00	Homo sapiens heat shock 70kDa protein 8 (HSPA8), transcript variant 2, mRNA.
HSPC157	ILMN_3272768	2.263769	0.001298701	0.02207792	Homo sapiens hypothetical LOC29092 (HSPC157), transcript variant 2, non-coding RNA.
HSPC268	ILMN_2078547	0.2690603	0.00	0.00	Homo sapiens hypothetical protein HSPC268 (HSPC268), mRNA.
HYAL3	ILMN_1667432	0.4033019	0.001298701	0.1155844	Homo sapiens hyaluronoglucosaminidase 3 (HYAL3), mRNA.
HYLS1	ILMN_1747078	0.3128725	0.1688312	0.006493506	Homo sapiens hydrolethalus syndrome 1 (HYLS1), mRNA.
HYOU1	ILMN_2141790	2.54097	0.001298701	0.01948052	Homo sapiens hypoxia up-regulated 1 (HYOU1), mRNA.
HYOU1	ILMN_1673649	4.07078	0.2246753	0.00	Homo sapiens hypoxia up-regulated 1 (HYOU1), mRNA.
ICF45	ILMN_1792620	0.1956803	0.00	0.00	Homo sapiens interphase cyctoplasmic foci protein 45 (ICF45), mRNA.
ICK	ILMN_1706154	2.132165	0.001298701	0.03116883	Homo sapiens intestinal cell (MAK-like) kinase (ICK), transcript variant 2, mRNA.
ID1	ILMN_1665832	106.539	0.06233766	0.00	Homo sapiens inhibitor of DNA binding 1, dominant negative helix-loop-helix protein (ID1), transcript variant 2, mRNA.
ID1	ILMN_1664861	4.420825	0.005194805	0.00	Homo sapiens inhibitor of DNA binding 1, dominant negative helix-loop-helix protein (ID1), transcript variant 2, mRNA.
ID2	ILMN_2086095	3.352003	0.01948052	0.00	Homo sapiens inhibitor of DNA binding 2, dominant negative helix-loop-helix protein (ID2), mRNA.
ID2	ILMN_1793990	6.245252	0.361039	0.006493506	Homo sapiens inhibitor of DNA binding 2, dominant negative helix-loop-helix protein (ID2), mRNA.
ID2B	ILMN_1658904	2.986933	0.2727273	0.006493506	PREDICTED: Homo sapiens inhibitor of DNA binding 2B, dominant negative helix-loop-helix protein, transcript variant 1 (ID2B), mRNA.
ID3	ILMN_1732296	2.719515	0.02337662	0.00	Homo sapiens inhibitor of DNA binding 3, dominant negative helix-loop-helix protein (ID3), mRNA.
IDS	ILMN_1798448	0.07223612	0.1818182	0.005194805	Homo sapiens iduronate 2-sulfatase (Hunter syndrome) (IDS), transcript variant 2, mRNA.
IER3	ILMN_1682717	2.073424	0.02337662	0.00	Homo sapiens immediate early response 3 (IER3), mRNA.
IER5L	ILMN_1755620	2.632758	0.3038961	0.007792208	Homo sapiens immediate early response 5-like (IER5L), mRNA.
IFFO1	ILMN_2348268	0.4223203	0.01168831	0.00	Homo sapiens intermediate filament family orphan 1 (IFFO1), transcript variant 2, mRNA.
IFITM1	ILMN_1801246	0.06001353	0.00	0.00	Homo sapiens interferon induced transmembrane protein 1 (9-27) (IFITM1), mRNA.
IFT20	ILMN_3235216	2.364913	0.1025974	0.00	Homo sapiens intraflagellar transport 20 homolog (Chlamydomonas) (IFT20), mRNA.
IGFBP1	ILMN_1728445	0.4566191	0.4350649	0.009090909	Homo sapiens insulin-like growth factor binding protein 1 (IGFBP1), mRNA.
IGSF11	ILMN_1672693	159.2193	0.4220779	0.009090909	Homo sapiens immunoglobulin superfamily, member 11 (IGSF11), transcript variant 2, mRNA.
IGSF9	ILMN_1693941	0.2302706	0.00	0.00	Homo sapiens immunoglobulin superfamily, member 9 (IGSF9), mRNA.
IHPK3	ILMN_1738268	2.125254	0.001298701	0.187013	Homo sapiens inositol hexaphosphate kinase 3 (IHPK3), mRNA.
IKZF5	ILMN_1674024	0.2993909	0.00	0.1298701	Homo sapiens IKAROS family zinc finger 5 (Pegasus) (IKZF5), mRNA.
IL10	ILMN_2073307	0.4662557	0.00	0.00	Homo sapiens interleukin 10 (IL10), mRNA.
IL10RB	ILMN_2230892	0.228258	0.00	0.00	Homo sapiens interleukin 10 receptor, beta (IL10RB), mRNA.
IL18BP	ILMN_1654402	5.292314	0.2311688	0.009090909	Homo sapiens interleukin 18 binding protein (IL18BP), transcript variant C, mRNA.
IL1RAP	ILMN_2357062	2.957167	0.3844156	0.006493506	Homo sapiens interleukin 1 receptor accessory protein (IL1RAP), transcript variant 2, mRNA.
IL5RA	ILMN_1756455	0.3573508	0.00	0.00	Homo sapiens interleukin 5 receptor, alpha (IL5RA), transcript variant 1, mRNA.
IL6	ILMN_1699651	0.4187618	0.00	0.00	Homo sapiens interleukin 6 (interferon, beta 2) (IL6), mRNA.
ILF3	ILMN_1669584	2.23724	0.00	0.00	Homo sapiens interleukin enhancer binding factor 3, 90kDa (ILF3), transcript variant 2, mRNA.
ILF3	ILMN_1789018	3.800157	0.1909091	0.006493506	Homo sapiens interleukin enhancer binding factor 3, 90kDa (ILF3), transcript variant 1, mRNA.
INPP4A	ILMN_1652647	4.641419	0.00	0.00	Homo sapiens inositol polyphosphate-4-phosphatase, type I, 107kDa (INPP4A), transcript variant a, mRNA.
INSIG2	ILMN_1676629	3.183416	0.001298701	0.00	Homo sapiens insulin induced gene 2 (INSIG2), mRNA.
INTS3	ILMN_1756086	2.127197	0.001298701	0.04805195	Homo sapiens integrator complex subunit 3 (INTS3), mRNA.
INVS	ILMN_1683766	3.461551	0.009090909	0.4064935	Homo sapiens inversin (INVS), transcript variant 1, mRNA.
IP6K2	ILMN_3262348	2.179437	0.002597403	0.00	Homo sapiens inositol hexakisphosphate kinase 2 (IP6K2), transcript variant 4, mRNA.
IP6K2	ILMN_2328835	2.666962	0.1324675	0.006493506	Homo sapiens inositol hexakisphosphate kinase 2 (IP6K2), transcript variant 1, mRNA.
IQCB1	ILMN_2316104	2.391594	0.1415584	0.006493506	Homo sapiens IQ motif containing B1 (IQCB1), transcript variant 3, mRNA.
IQCK	ILMN_2081883	0.2636539	0.1896104	0.002597403	Homo sapiens IQ motif containing K (IQCK), mRNA.
IRF1	ILMN_1708375	0.284568	0.1792208	0.006493506	Homo sapiens interferon regulatory factor 1 (IRF1), mRNA.
IRF2BP2	ILMN_1671005	2.00365	0.3844156	0.007792208	Homo sapiens interferon regulatory factor 2 binding protein 2 (IRF2BP2), transcript variant 1, mRNA.
ISCA2	ILMN_2136635	0.4101321	0.07792208	0.00	Homo sapiens iron-sulfur cluster assembly 2 homolog (S. cerevisiae) (ISCA2), mRNA.
ISG20L1	ILMN_1814282	0.3418138	0.00	0.00	Homo sapiens interferon stimulated exonuclease gene 20kDa-like 1 (ISG20L1), mRNA.
ISL1	ILMN_1763390	0.4975975	0.0948052	0.00	Homo sapiens ISL1 transcription factor, LIM/homeodomain, (islet-1) (ISL1), mRNA.
ITGAM	ILMN_1685009	0.4798566	0.06233766	0.00	Homo sapiens integrin, alpha M (complement component 3 receptor 3 subunit) (ITGAM), transcript variant 2, mRNA.
ITGB1	ILMN_1714820	2.228946	0.00	0.00	Homo sapiens integrin, beta 1 (fibronectin receptor, beta polypeptide, antigen CD29 includes MDF2, MSK12) (ITGB1), transcript variant 1D, mRNA.
ITGB1	ILMN_2383934	2.79732	0.00	0.00	Homo sapiens integrin, beta 1 (fibronectin receptor, beta polypeptide, antigen CD29 includes MDF2, MSK12) (ITGB1), transcript variant 1C-2, mRNA.
ITPKA	ILMN_1776516	0.4745624	0.001298701	0.009090909	Homo sapiens inositol 1,4,5-trisphosphate 3-kinase A (ITPKA), mRNA.
ITPRIPL1	ILMN_1798373	2.263239	0.00	0.00	Homo sapiens inositol 1,4,5-triphosphate receptor interacting protein-like 1 (ITPRIPL1), transcript variant 2, mRNA.
ITPRIPL2	ILMN_1751034	0.3613093	0.009090909	0.06363636	Homo sapiens inositol 1,4,5-triphosphate receptor interacting protein-like 2 (ITPRIPL2), mRNA.
IVL	ILMN_1775883	0.05028951	0.009090909	0.04545455	Homo sapiens involucrin (IVL), mRNA.
JAG1	ILMN_1691376	2.006806	0.003896104	0.2818182	Homo sapiens jagged 1 (Alagille syndrome) (JAG1), mRNA.
JAK1	ILMN_1793384	2.6305	0.00	0.00	Homo sapiens Janus kinase 1 (JAK1), mRNA.
JMJD1C	ILMN_2410742	2.599663	0.001298701	0.06103896	Homo sapiens jumonji domain containing 1C (JMJD1C), transcript variant 1, mRNA.
JPH2	ILMN_1717519	2.959281	0.00	0.00	Homo sapiens junctophilin 2 (JPH2), transcript variant 1, mRNA.
JUN	ILMN_1806023	3.735184	0.00	0.00	Homo sapiens jun oncogene (JUN), mRNA.
JUP	ILMN_1741970	0.4984683	0.06233766	0.00	Homo sapiens junction plakoglobin (JUP), transcript variant 1, mRNA.
KANK4	ILMN_3241554	0.4904329	0.001298701	0.06103896	Homo sapiens KN motif and ankyrin repeat domains 4 (KANK4), mRNA.
KAZALD1	ILMN_1684755	5.425048	0.3285714	0.00	Homo sapiens Kazal-type serine peptidase inhibitor domain 1 (KAZALD1), mRNA.
KBTBD8	ILMN_1716272	0.2976937	0.00	0.00	Homo sapiens kelch repeat and BTB (POZ) domain containing 8 (KBTBD8), mRNA.
KCNH6	ILMN_2235785	0.3126957	0.001298701	0.03896104	Homo sapiens potassium voltage-gated channel, subfamily H (eag-related), member 6 (KCNH6), transcript variant 1, mRNA.
KCNK12	ILMN_1711988	0.3826962	0.00	0.009090909	Homo sapiens potassium channel, subfamily K, member 12 (KCNK12), mRNA.
KCNQ2	ILMN_2300894	0.3244421	0.00	0.01168831	Homo sapiens potassium voltage-gated channel, KQT-like subfamily, member 2 (KCNQ2), transcript variant 4, mRNA.
KCTD1	ILMN_1759984	0.3474246	0.00	0.002597403	Homo sapiens potassium channel tetramerisation domain containing 1 (KCTD1), mRNA.
KCTD13	ILMN_1786843	2.853611	0.00	0.00	Homo sapiens potassium channel tetramerisation domain containing 13 (KCTD13), mRNA.
KIAA0195	ILMN_2059211	2.359615	0.009090909	0.05324675	Homo sapiens KIAA0195 (KIAA0195), mRNA.
KIAA0258	ILMN_1697000	0.2397386	0.00	0.00	PREDICTED: Homo sapiens KIAA0258, transcript variant 3 (KIAA0258), mRNA.
KIAA0408	ILMN_1661519	0.1925305	0.00	0.005194805	Homo sapiens KIAA0408 (KIAA0408), mRNA.
KIAA0773	ILMN_1736127	0.499582	0.007792208	0.1857143	Homo sapiens KIAA0773 gene product (KIAA0773), mRNA.
KIAA0895L	ILMN_3244987	4.586248	0.3844156	0.009090909	Homo sapiens KIAA0895-like (KIAA0895L), mRNA. XM_933435 XM_933438 XM_933442 XM_933445 XM_933447 XM_941971 XM_945589 XM_945591 XM_945592 XM_945593 XM_945594 XM_945596 XM_945598 XM_945599 XM_945600
KIAA0953	ILMN_1664622	0.004012482	0.05324675	0.00	PREDICTED: Homo sapiens KIAA0953 (KIAA0953), mRNA.
KIAA1143	ILMN_1752273	2.503706	0.04545455	0.00	Homo sapiens KIAA1143 (KIAA1143), mRNA.
KIAA1244	ILMN_1813100	0.4455782	0.00	0.00	Homo sapiens KIAA1244 (KIAA1244), mRNA.
KIAA1276	ILMN_1760403	0.4236855	0.3467532	0.009090909	PREDICTED: Homo sapiens KIAA1276 protein (KIAA1276), mRNA.
KIAA1333	ILMN_1680643	0.2051554	0.2467532	0.00	Homo sapiens KIAA1333 (KIAA1333), mRNA.
KIAA1370	ILMN_2102960	0.09415745	0.006493506	0.2012987	Homo sapiens KIAA1370 (KIAA1370), mRNA.
KIAA1632	ILMN_1838885	2.27855	0.2220779	0.006493506	Homo sapiens KIAA1632 (KIAA1632), mRNA.
KIAA1751	ILMN_2415979	0.2664468	0.1181818	0.002597403	Homo sapiens KIAA1751 (KIAA1751), mRNA.
KIAA1826	ILMN_1801124	0.1723182	0.3194805	0.002597403	Homo sapiens KIAA1826 (KIAA1826), mRNA.
KIAA1967	ILMN_1699473	78.70054	0.00	0.00	Homo sapiens KIAA1967 (KIAA1967), transcript variant 1, mRNA.
KIF13B	ILMN_1686562	2.399955	0.00	0.00	Homo sapiens kinesin family member 13B (KIF13B), mRNA.
KIF15	ILMN_1753063	0.3818779	0.001298701	0.138961	Homo sapiens kinesin family member 15 (KIF15), mRNA.
KIFC2	ILMN_1803018	2.137705	0.001298701	0.2571429	Homo sapiens kinesin family member C2 (KIFC2), mRNA.
KLB	ILMN_1731688	2.161216	0.00	0.00	Homo sapiens klotho beta (KLB), mRNA.
KLF10	ILMN_2411897	5.151152	0.001298701	0.02467532	Homo sapiens Kruppel-like factor 10 (KLF10), transcript variant 1, mRNA.
KLF5	ILMN_1770293	2.435402	0.00	0.001298701	Homo sapiens Kruppel-like factor 5 (intestinal) (KLF5), mRNA.
KLF9	ILMN_1778523	2.943807	0.009090909	0.0948052	Homo sapiens Kruppel-like factor 9 (KLF9), mRNA.
KLHL17	ILMN_1705602	2.129641	0.009090909	0.04025974	Homo sapiens kelch-like 17 (Drosophila) (KLHL17), mRNA.
KLHL24	ILMN_1678671	2.036874	0.04545455	0.00	Homo sapiens kelch-like 24 (Drosophila) (KLHL24), mRNA.
KLHL28	ILMN_3251605	0.2270624	0.001298701	0.009090909	Homo sapiens kelch-like 28 (Drosophila) (KLHL28), mRNA.
KLHL5	ILMN_2258234	2.27054	0.001298701	0.006493506	Homo sapiens kelch-like 5 (Drosophila) (KLHL5), transcript variant 3, mRNA.
KLHL7	ILMN_1760792	2.044051	0.001298701	0.1467533	Homo sapiens kelch-like 7 (Drosophila) (KLHL7), transcript variant 2, mRNA.
KLK7	ILMN_1745570	0.2693506	0.001298701	0.01688312	Homo sapiens kallikrein-related peptidase 7 (KLK7), transcript variant 1, mRNA.
KPNA2	ILMN_1708160	0.4266403	0.4181818	0.006493506	Homo sapiens karyopherin alpha 2 (RAG cohort 1, importin alpha 1) (KPNA2), mRNA. XM_001133262 XM_001133265 XM_001133267 XM_001133271
KRT18	ILMN_1803408	0.09882093	0.00	0.00	Homo sapiens keratin 18 (KRT18), transcript variant 1, mRNA.
KRT18P13	ILMN_3187508	0.4212344	0.005194805	0.2480519	PREDICTED: Homo sapiens keratin 18 pseudogene 13 (KRT18P13), mRNA.
KRT18P17	ILMN_3252936	0.4275238	0.001298701	0.04675325	PREDICTED: Homo sapiens misc_RNA (KRT18P17), miscRNA.
KRT18P28	ILMN_3178307	0.4688201	0.00	0.00	PREDICTED: Homo sapiens misc_RNA (KRT18P28), miscRNA.
KRT23	ILMN_1791545	2.604079	0.00	0.00	Homo sapiens keratin 23 (histone deacetylase inducible) (KRT23), mRNA.
KRT33B	ILMN_1770015	0.4270579	0.1220779	0.001298701	Homo sapiens keratin 33B (KRT33B), mRNA.
KRT34	ILMN_1770228	0.2131764	0.001298701	0.125974	Homo sapiens keratin 34 (KRT34), mRNA.
KRT80	ILMN_1705814	0.3876677	0.001298701	0.00	Homo sapiens keratin 80 (KRT80), transcript variant 1, mRNA.
KRTAP17-1	ILMN_1713715	0.3363692	0.00	0.00	Homo sapiens keratin associated protein 17-1 (KRTAP17-1), mRNA.
KRTAP19-6	ILMN_1784216	3.595608	0.1675325	0.006493506	Homo sapiens keratin associated protein 19-6 (KRTAP19-6), mRNA.
KTELC1	ILMN_1774800	0.4753509	0.002597403	0.08571429	Homo sapiens KTEL (Lys-Tyr-Glu-Leu) containing 1 (KTELC1), mRNA.
KYNU	ILMN_1737514	7.644311	0.00	0.00	Homo sapiens kynureninase (L-kynurenine hydrolase) (KYNU), transcript variant 2, mRNA.
LAMP3	ILMN_2170813	2.019146	0.00	0.007792208	Homo sapiens lysosomal-associated membrane protein 3 (LAMP3), mRNA.
LBH	ILMN_2315979	4.813205	0.00	0.00	Homo sapiens limb bud and heart development homolog (mouse) (LBH), mRNA.
LBR	ILMN_1810418	4.117216	0.2922078	0.00	Homo sapiens lamin B receptor (LBR), transcript variant 1, mRNA.
LCLAT1	ILMN_3262936	0.4948698	0.00	0.005194805	Homo sapiens lysocardiolipin acyltransferase 1 (LCLAT1), transcript variant 1, mRNA.
LCMT2	ILMN_1667577	0.3878622	0.007792208	0.00	Homo sapiens leucine carboxyl methyltransferase 2 (LCMT2), mRNA.
LCN1L1	ILMN_3245845	2.375975	0.02337662	0.00	PREDICTED: Homo sapiens misc_RNA (LCN1L1), miscRNA.
LCN2	ILMN_1692223	2.07684	0.00	0.00	Homo sapiens lipocalin 2 (LCN2), mRNA.
LDHD	ILMN_2407346	2.812535	0.3207792	0.006493506	Homo sapiens lactate dehydrogenase D (LDHD), nuclear gene encoding mitochondrial protein, transcript variant 2, mRNA.
LDLR	ILMN_2053415	0.4756967	0.00	0.00	Homo sapiens low density lipoprotein receptor (familial hypercholesterolemia) (LDLR), mRNA.
LEP	ILMN_2207505	0.2926805	0.00	0.00	Homo sapiens leptin (obesity homolog, mouse) (LEP), mRNA.
LETMD1	ILMN_2264681	2.086014	0.00	0.00	Homo sapiens LETM1 domain containing 1 (LETMD1), transcript variant 1, mRNA.
LHX4	ILMN_1674366	0.166624	0.001298701	0.0948052	Homo sapiens LIM homeobox 4 (LHX4), mRNA.
LIG4	ILMN_1680714	2.003376	0.00	0.00	Homo sapiens ligase IV, DNA, ATP-dependent (LIG4), transcript variant 2, mRNA.
LIN54	ILMN_1724062	0.4823384	0.00	0.00	Homo sapiens lin-54 homolog (C. elegans) (LIN54), mRNA.
LMOD3	ILMN_1785703	0.259342	0.001298701	0.02077922	Homo sapiens leiomodin 3 (fetal) (LMOD3), mRNA.
LOC100008588	ILMN_3243593	0.459967	0.3025974	0.009090909	Homo sapiens 18S ribosomal RNA (LOC100008588), non-coding RNA.
LOC100008589	ILMN_3251587	0.06421158	0.00	0.01168831	Homo sapiens 28S ribosomal RNA (LOC100008589), non-coding RNA.
LOC100008589	ILMN_1733559	0.1040733	0.00	0.00	Homo sapiens 28S ribosomal RNA (LOC100008589), non-coding RNA.
LOC100128060	ILMN_3264543	4.034699	0.00	0.00	PREDICTED: Homo sapiens similar to mCG19129, transcript variant 2 (LOC100128060), mRNA.
LOC100128084	ILMN_3187612	0.394166	0.00	0.006493506	PREDICTED: Homo sapiens hypothetical protein LOC100128084 (LOC100128084), mRNA.
LOC100128086	ILMN_3180196	2.115024	0.00	0.00	PREDICTED: Homo sapiens misc_RNA (LOC100128086), miscRNA.
LOC100128098	ILMN_3261439	0.1808336	0.00	0.00	PREDICTED: Homo sapiens hypothetical protein LOC100128098 (LOC100128098), mRNA.
LOC100128126	ILMN_3178553	0.1911394	0.00	0.00	PREDICTED: Homo sapiens hypothetical protein LOC100128126 (LOC100128126), mRNA.
LOC100128163	ILMN_3257564	2.805625	0.00	0.006493506	PREDICTED: Homo sapiens hypothetical protein LOC100128163 (LOC100128163), mRNA.
LOC100128163	ILMN_3182893	4.806923	0.00	0.002597403	PREDICTED: Homo sapiens hypothetical protein LOC100128163 (LOC100128163), mRNA.
LOC100128221	ILMN_3189621	0.3493225	0.001298701	0.187013	PREDICTED: Homo sapiens similar to hCG2041787 (LOC100128221), mRNA.
LOC100128288	ILMN_3235637	0.2539674	0.00	0.002597403	Homo sapiens hypothetical protein LOC100128288 (LOC100128288), non-coding RNA.
LOC100128356	ILMN_3259741	0.01752669	0.4051948	0.006493506	PREDICTED: Homo sapiens similar to protein transactivated by hepatitis B virus E antigen (LOC100128356), mRNA.
LOC100128477	ILMN_3259081	0.252287	0.00	0.005194805	PREDICTED: Homo sapiens hypothetical protein LOC100128477 (LOC100128477), mRNA.
LOC100128485	ILMN_3256674	0.115226	0.00	0.2467532	PREDICTED: Homo sapiens similar to conserved hypothetical protein (LOC100128485), mRNA.
LOC100128510	ILMN_3262849	0.2292174	0.001298701	0.06363636	PREDICTED: Homo sapiens hypothetical protein LOC100128510 (LOC100128510), mRNA.
LOC100128510	ILMN_3186390	0.3396823	0.00	0.00	PREDICTED: Homo sapiens hypothetical protein LOC100128510 (LOC100128510), mRNA.
LOC100128585	ILMN_3175415	2.179819	0.009090909	0.00	PREDICTED: Homo sapiens misc_RNA (LOC100128585), miscRNA.
LOC100128781	ILMN_3191636	2.432705	0.06623377	0.00	PREDICTED: Homo sapiens misc_RNA (LOC100128781), miscRNA.
LOC100129076	ILMN_3234081	0.3671249	0.02077922	0.00	PREDICTED: Homo sapiens similar to FP17469 (LOC100129076), mRNA.
LOC100129094	ILMN_3187470	0.3454404	0.007792208	0.03376623	PREDICTED: Homo sapiens similar to hCG2036765 (LOC100129094), mRNA.
LOC100129195	ILMN_3192289	2.519437	0.187013	0.005194805	PREDICTED: Homo sapiens hypothetical protein LOC100129195 (LOC100129195), mRNA.
LOC100129203	ILMN_3185052	0.3672365	0.007792208	0.04675325	PREDICTED: Homo sapiens similar to mCG50504 (LOC100129203), mRNA.
LOC100129211	ILMN_3238053	0.2580172	0.00	0.00	PREDICTED: Homo sapiens hypothetical protein LOC100129211 (LOC100129211), mRNA.
LOC100129269	ILMN_3180420	0.285919	0.00	0.006493506	PREDICTED: Homo sapiens hypothetical protein LOC100129269 (LOC100129269), mRNA.
LOC100129362	ILMN_3264112	0.2796526	0.001298701	0.03896104	PREDICTED: Homo sapiens hypothetical protein LOC100129362 (LOC100129362), mRNA.
LOC100129445	ILMN_3240773	5.103198	0.1935065	0.009090909	PREDICTED: Homo sapiens hypothetical protein LOC100129445 (LOC100129445), mRNA.
LOC100129502	ILMN_3265143	0.2809878	0.07402597	0.00	PREDICTED: Homo sapiens hypothetical protein LOC100129502 (LOC100129502), mRNA.
LOC100129539	ILMN_3194248	0.224152	0.2116883	0.006493506	PREDICTED: Homo sapiens misc_RNA (LOC100129539), miscRNA.
LOC100129543	ILMN_3252446	2.686965	0.001298701	0.009090909	PREDICTED: Homo sapiens hypothetical protein LOC100129543 (LOC100129543), mRNA.
LOC100129645	ILMN_3255971	0.3992331	0.00	0.002597403	PREDICTED: Homo sapiens misc_RNA (LOC100129645), miscRNA.
LOC100129781	ILMN_3273229	3.742251	0.003896104	0.212987	PREDICTED: Homo sapiens hypothetical protein LOC100129781 (LOC100129781), mRNA.
LOC100129828	ILMN_3182422	0.4137479	0.001298701	0.05064935	PREDICTED: Homo sapiens hypothetical protein LOC100129828 (LOC100129828), mRNA.
LOC100129905	ILMN_3187403	0.4079619	0.009090909	0.00	PREDICTED: Homo sapiens similar to hCG2027326 (LOC100129905), mRNA.
LOC100130009	ILMN_3258346	0.2839403	0.009090909	0.2428571	PREDICTED: Homo sapiens similar to high mobility group protein (LOC100130009), mRNA.
LOC100130190	ILMN_3188099	2.280348	0.2805195	0.006493506	PREDICTED: Homo sapiens misc_RNA (LOC100130190), miscRNA.
LOC100130224	ILMN_3233091	2.251576	0.001298701	0.00	PREDICTED: Homo sapiens hypothetical protein LOC100130224, transcript variant 2 (LOC100130224), mRNA.
LOC100130276	ILMN_3267800	0.3120716	0.005194805	0.04805195	PREDICTED: Homo sapiens hypothetical protein LOC100130276 (LOC100130276), mRNA.
LOC100130387	ILMN_3258136	2.691611	0.00	0.00	PREDICTED: Homo sapiens similar to hCG2042422 (LOC100130387), mRNA.
LOC100130561	ILMN_3265797	2.255249	0.03376623	0.00	PREDICTED: Homo sapiens similar to high-mobility group (nonhistone chromosomal) protein 1-like 10, transcript variant 2 (LOC100130561), mRNA.
LOC100130592	ILMN_3264813	3.66253	0.005194805	0.05064935	PREDICTED: Homo sapiens hypothetical protein LOC100130592 (LOC100130592), mRNA.
LOC100130764	ILMN_3256926	0.4573326	0.001298701	0.00	PREDICTED: Homo sapiens p150-like (LOC100130764), mRNA.
LOC100130818	ILMN_3238353	2.807053	0.00	0.00	PREDICTED: Homo sapiens hypothetical protein LOC100130818 (LOC100130818), mRNA.
LOC100130827	ILMN_3191166	0.1880802	0.4402598	0.009090909	PREDICTED: Homo sapiens misc_RNA (LOC100130827), miscRNA.
LOC100130835	ILMN_3265742	0.2580449	0.3506494	0.009090909	PREDICTED: Homo sapiens misc_RNA (LOC100130835), miscRNA.
LOC100130837	ILMN_3183517	3.034827	0.238961	0.009090909	PREDICTED: Homo sapiens hypothetical protein LOC100130837 (LOC100130837), mRNA.
LOC100130856	ILMN_3178273	0.4753748	0.2545455	0.005194805	PREDICTED: Homo sapiens hypothetical protein LOC100130856 (LOC100130856), mRNA.
LOC100131096	ILMN_3216365	0.3876302	0.007792208	0.00	PREDICTED: Homo sapiens hypothetical protein LOC100131096 (LOC100131096), mRNA.
LOC100131165	ILMN_3294405	0.4596161	0.00	0.00	PREDICTED: Homo sapiens hypothetical protein LOC100131165 (LOC100131165), mRNA.
LOC100131223	ILMN_3287483	0.1734823	0.2584416	0.006493506	PREDICTED: Homo sapiens misc_RNA (LOC100131223), miscRNA.
LOC100131243	ILMN_3202942	0.2694143	0.007792208	0.2168831	PREDICTED: Homo sapiens misc_RNA (LOC100131243), miscRNA.
LOC100131360	ILMN_3215367	0.4899032	0.005194805	0.05714286	PREDICTED: Homo sapiens misc_RNA (LOC100131360), miscRNA.
LOC100131530	ILMN_3213727	0.3471463	0.1558442	0.006493506	PREDICTED: Homo sapiens hypothetical protein LOC100131530 (LOC100131530), mRNA.
LOC100131541	ILMN_3285162	0.4536681	0.001298701	0.2831169	PREDICTED: Homo sapiens similar to MRSS6228 (LOC100131541), mRNA.
LOC100131552	ILMN_3293734	0.2344926	0.005194805	0.04805195	PREDICTED: Homo sapiens hypothetical LOC100131552 (LOC100131552), mRNA.
LOC100131672	ILMN_3279144	0.4296734	0.00	0.01168831	PREDICTED: Homo sapiens misc_RNA (LOC100131672), miscRNA.
LOC100131718	ILMN_3231550	0.3652547	0.1285714	0.002597403	PREDICTED: Homo sapiens misc_RNA (LOC100131718), miscRNA.
LOC100131767	ILMN_3281365	0.3582661	0.007792208	0.06623377	PREDICTED: Homo sapiens misc_RNA (LOC100131767), miscRNA.
LOC100131968	ILMN_3239084	0.1014251	0.001298701	0.2116883	PREDICTED: Homo sapiens hypothetical protein LOC100131968 (LOC100131968), mRNA.
LOC100131970	ILMN_3240490	0.1175277	0.001298701	0.03896104	PREDICTED: Homo sapiens misc_RNA (LOC100131970), miscRNA.
LOC100131989	ILMN_3215461	0.3858706	0.00	0.00	PREDICTED: Homo sapiens hypothetical protein LOC100131989 (LOC100131989), mRNA.
LOC100132060	ILMN_3244611	5.584518	0.1909091	0.00	PREDICTED: Homo sapiens hypothetical protein LOC100132060 (LOC100132060), mRNA.
LOC100132289	ILMN_3247608	8.134738	0.00	0.00	PREDICTED: Homo sapiens misc_RNA (LOC100132289), miscRNA.
LOC100132391	ILMN_3239135	0.299511	0.1805195	0.006493506	PREDICTED: Homo sapiens hypothetical protein LOC100132391 (LOC100132391), mRNA.
LOC100132394	ILMN_3249578	0.1351665	0.001298701	0.4311688	PREDICTED: Homo sapiens hypothetical protein LOC100132394 (LOC100132394), mRNA.
LOC100132428	ILMN_3240038	0.412277	0.2246753	0.009090909	PREDICTED: Homo sapiens hypothetical LOC100132428 (LOC100132428), mRNA.
LOC100132519	ILMN_3238401	0.1605616	0.003896104	0.3623376	PREDICTED: Homo sapiens misc_RNA (LOC100132519), miscRNA.
LOC100132535	ILMN_3283032	2.236864	0.00	0.00	PREDICTED: Homo sapiens misc_RNA (LOC100132535), miscRNA.
LOC100132547	ILMN_3236130	0.4918861	0.00	0.00	PREDICTED: Homo sapiens misc_RNA (LOC100132547), miscRNA.
LOC100132585	ILMN_3237404	0.2128036	0.005194805	0.02857143	PREDICTED: Homo sapiens hypothetical protein LOC100132585 (LOC100132585), mRNA.
LOC100132705	ILMN_3235954	0.3601071	0.00	0.00	PREDICTED: Homo sapiens similar to immunoglobulin superfamily, member 3 (LOC100132705), mRNA.
LOC100132717	ILMN_3248403	2.040371	0.00	0.00	PREDICTED: Homo sapiens hypothetical protein LOC100132717 (LOC100132717), mRNA.
LOC100132740	ILMN_3239548	0.3023306	0.001298701	0.02857143	PREDICTED: Homo sapiens hypothetical protein LOC100132740 (LOC100132740), mRNA.
LOC100132810	ILMN_3244125	3.090226	0.4610389	0.002597403	PREDICTED: Homo sapiens hypothetical protein LOC100132810 (LOC100132810), mRNA.
LOC100132820	ILMN_3237873	14.63709	0.03636364	0.00	PREDICTED: Homo sapiens similar to hCG1656091 (LOC100132820), mRNA.
LOC100133008	ILMN_3238137	0.3645051	0.00	0.00	PREDICTED: Homo sapiens hypothetical protein LOC100133008 (LOC100133008), mRNA.
LOC100133033	ILMN_3238012	0.4552954	0.261039	0.009090909	PREDICTED: Homo sapiens misc_RNA (LOC100133033), miscRNA.
LOC100133075	ILMN_3238281	0.4792952	0.00	0.009090909	PREDICTED: Homo sapiens misc_RNA (LOC100133075), miscRNA.
LOC100133099	ILMN_3244982	0.3233047	0.2597403	0.006493506	PREDICTED: Homo sapiens hypothetical protein LOC100133099 (LOC100133099), mRNA.
LOC100133123	ILMN_3285532	0.441153	0.2805195	0.006493506	PREDICTED: Homo sapiens similar to hCG1809003 (LOC100133123), mRNA.
LOC100133264	ILMN_3288760	0.1645579	0.00	0.00	PREDICTED: Homo sapiens hypothetical protein LOC100133264 (LOC100133264), mRNA.
LOC100133298	ILMN_3239361	0.3367834	0.00	0.00	PREDICTED: Homo sapiens hypothetical protein LOC100133298 (LOC100133298), mRNA.
LOC100133328	ILMN_3287266	0.4857653	0.00	0.00	PREDICTED: Homo sapiens misc_RNA (LOC100133328), miscRNA.
LOC100133435	ILMN_3238148	0.4000853	0.001298701	0.02467532	PREDICTED: Homo sapiens similar to melanoma antigen (LOC100133435), mRNA.
LOC100133473	ILMN_3242638	0.4615534	0.005194805	0.1363636	PREDICTED: Homo sapiens hypothetical protein LOC100133473 (LOC100133473), mRNA.
LOC100133516	ILMN_3246255	0.4211437	0.007792208	0.03896104	PREDICTED: Homo sapiens hypothetical protein LOC100133516 (LOC100133516), mRNA.
LOC100133565	ILMN_3239610	0.3005761	0.001298701	0.02467532	PREDICTED: Homo sapiens similar to hCG23738 (LOC100133565), mRNA.
LOC100133568	ILMN_3242535	2.094385	0.001298701	0.01948052	PREDICTED: Homo sapiens hypothetical protein LOC100133568 (LOC100133568), mRNA.
LOC100133607	ILMN_3274470	0.4136331	0.2597403	0.006493506	PREDICTED: Homo sapiens hypothetical protein LOC100133607, transcript variant 2 (LOC100133607), mRNA.
LOC100133719	ILMN_3235716	2.217818	0.00	0.2220779	PREDICTED: Homo sapiens similar to DALR anticodon binding domain containing 3 (LOC100133719), partial mRNA.
LOC100133744	ILMN_3248635	2.009941	0.001298701	0.02467532	PREDICTED: Homo sapiens similar to hypoxia-inducible protein 2 (LOC100133744), mRNA.
LOC100133747	ILMN_3236695	7.438899	0.001298701	0.02467532	PREDICTED: Homo sapiens hypothetical protein LOC100133747 (LOC100133747), mRNA.
LOC100133772	ILMN_3240943	0.4113077	0.005194805	0.2012987	PREDICTED: Homo sapiens similar to MCT (LOC100133772), mRNA.
LOC100133800	ILMN_3287952	3.779407	0.00	0.003896104	PREDICTED: Homo sapiens misc_RNA (LOC100133800), miscRNA.
LOC100133836	ILMN_3215206	3.080896	0.1454545	0.006493506	PREDICTED: Homo sapiens hypothetical protein LOC100133836, transcript variant 1 (LOC100133836), mRNA.
LOC100133876	ILMN_3202483	0.4727262	0.00	0.00	PREDICTED: Homo sapiens hypothetical protein LOC100133876, transcript variant 2 (LOC100133876), mRNA.
LOC100134053	ILMN_3239895	0.1352527	0.00	0.00	PREDICTED: Homo sapiens similar to POLR2J4 protein (LOC100134053), mRNA.
LOC100134172	ILMN_3244405	2.844458	0.05844156	0.00	PREDICTED: Homo sapiens hypothetical protein LOC100134172 (LOC100134172), mRNA.
LOC100134189	ILMN_3208140	0.1129181	0.005194805	0.1467533	PREDICTED: Homo sapiens similar to LOC441089 protein, transcript variant 1 (LOC100134189), mRNA.
LOC100134364	ILMN_3246805	0.1158759	0.007792208	0.1688312	PREDICTED: Homo sapiens hypothetical protein LOC100134364 (LOC100134364), mRNA.
LOC100134420	ILMN_3234905	2.635951	0.00	0.00	PREDICTED: Homo sapiens hypothetical protein LOC100134420 (LOC100134420), mRNA.
LOC100134424	ILMN_3240626	3.817218	0.00	0.00	PREDICTED: Homo sapiens misc_RNA (LOC100134424), miscRNA.
LOC100134530	ILMN_3249327	2.910054	0.1818182	0.009090909	PREDICTED: Homo sapiens hypothetical protein LOC100134530 (LOC100134530), mRNA.
LOC100134634	ILMN_3248247	3.123589	0.005194805	0.02857143	PREDICTED: Homo sapiens hypothetical protein LOC100134634 (LOC100134634), mRNA.
LOC100134648	ILMN_3204734	0.4203703	0.001298701	0.00	PREDICTED: Homo sapiens similar to hCG2024106, transcript variant 2 (LOC100134648), mRNA.
LOC100134703	ILMN_3247283	2.083127	0.005194805	0.2	PREDICTED: Homo sapiens misc_RNA (LOC100134703), partial miscRNA.
LOC100190938	ILMN_3294106	0.4240891	0.2805195	0.006493506	Homo sapiens hypothetical LOC100190938 (LOC100190938), transcript variant 2, non-coding RNA.
LOC113230	ILMN_1803673	3.802436	0.001298701	0.02727273	PREDICTED: Homo sapiens hypothetical protein LOC113230 (LOC113230), mRNA.
LOC116412	ILMN_1773183	3.894773	0.00	0.00	PREDICTED: Homo sapiens hypothetical protein BC012365 (LOC116412), mRNA.
LOC119358	ILMN_1669682	0.1858557	0.001298701	0.009090909	PREDICTED: Homo sapiens similar to hCG2040270 (LOC119358), mRNA.
LOC123688	ILMN_2091707	0.2936648	0.003896104	0.0987013	Homo sapiens similar to RIKEN cDNA C630028N24 gene (LOC123688), mRNA.
LOC137107	ILMN_1671372	0.454777	0.2571429	0.007792208	PREDICTED: Homo sapiens similar to ribosomal protein L10a (LOC137107), mRNA.
LOC143666	ILMN_1651296	3.780879	0.00	0.212987	PREDICTED: Homo sapiens hypothetical protein LOC143666 (LOC143666), mRNA.
LOC152024	ILMN_1728446	0.2037989	0.00	0.00	PREDICTED: Homo sapiens misc_RNA (LOC152024), miscRNA.
LOC153561	ILMN_1767377	0.1514009	0.009090909	0.07792208	Homo sapiens hypothetical protein LOC153561 (LOC153561), mRNA.
LOC155060	ILMN_1688435	4.320686	0.00	0.002597403	Homo sapiens hypothetical protein LOC155060 (LOC155060), mRNA.
LOC162073	ILMN_2219246	0.3484268	0.00	0.00	Homo sapiens hypothetical protein LOC162073 (LOC162073), mRNA.
LOC199897	ILMN_1675916	0.3940055	0.00	0.00	PREDICTED: Homo sapiens hypothetical LOC199897 (LOC199897), mRNA.
LOC201725	ILMN_1792712	0.1506611	0.01818182	0.00	Homo sapiens hypothetical protein LOC201725 (LOC201725), mRNA.
LOC202781	ILMN_3218292	0.4740267	0.00	0.00	PREDICTED: Homo sapiens hypothetical protein LOC202781 (LOC202781), mRNA.
LOC255167	ILMN_3206804	0.3318436	0.005194805	0.03766234	Homo sapiens hypothetical LOC255167 (LOC255167), non-coding RNA.
LOC255620	ILMN_1654522	4.500814	0.001298701	0.02857143	PREDICTED: Homo sapiens similar to unc-93 homolog B1 (C. elegans), transcript variant 1 (LOC255620), mRNA.
LOC283487	ILMN_1714176	7.495406	0.00	0.006493506	Homo sapiens hypothetical protein LOC283487 (LOC283487), mRNA.
LOC284023	ILMN_1739325	0.4064695	0.003896104	0.1662338	PREDICTED: Homo sapiens hypothetical protein LOC284023, transcript variant 3 (LOC284023), mRNA.
LOC284620	ILMN_3279619	2.722623	0.00	0.04935065	PREDICTED: Homo sapiens misc_RNA (LOC284620), miscRNA.
LOC285074	ILMN_1729269	2.908044	0.009090909	0.04545455	Homo sapiens hypothetical protein LOC285074 (LOC285074), mRNA.
LOC286310	ILMN_1751410	2.598826	0.1688312	0.005194805	PREDICTED: Homo sapiens lipocalin 1-like 1 (LOC286310), misc RNA.
LOC286367	ILMN_3236656	2.00767	0.001298701	0.00	Homo sapiens FP944 (LOC286367), non-coding RNA.
LOC286467	ILMN_1808290	0.482686	0.005194805	0.1155844	PREDICTED: Homo sapiens hypothetical protein LOC286467 (LOC286467), misc RNA.
LOC338799	ILMN_1788887	2.094887	0.001298701	0.02857143	PREDICTED: Homo sapiens hypothetical locus LOC338799, transcript variant 3 (LOC338799), misc RNA.
LOC338799	ILMN_2098947	2.1809	0.3272727	0.006493506	Homo sapiens hypothetical locus LOC338799 (LOC338799), non-coding RNA.
LOC339047	ILMN_1666642	6.031397	0.3272727	0.002597403	PREDICTED: Homo sapiens hypothetical protein LOC339047, transcript variant 81 (LOC339047), mRNA.
LOC339760	ILMN_1651288	2.169333	0.001298701	0.02727273	PREDICTED: Homo sapiens hypothetical LOC339760 (LOC339760), mRNA.
LOC339879	ILMN_1739744	0.107271	0.1324675	0.006493506	PREDICTED: Homo sapiens similar to beta-1,4-mannosyltransferase (LOC339879), mRNA.
LOC342979	ILMN_1657235	2.177029	0.001298701	0.1116883	PREDICTED: Homo sapiens hypothetical LOC342979 (LOC342979), mRNA.
LOC344405	ILMN_2275583	2.902157	0.001298701	0.05194805	Homo sapiens hypothetical LOC344405 (LOC344405), mRNA.
LOC344405	ILMN_1704704	5.688406	0.001298701	0.08311688	PREDICTED: Homo sapiens hypothetical LOC344405 (LOC344405), mRNA.
LOC346950	ILMN_1786359	0.4326916	0.005194805	0.05584415	PREDICTED: Homo sapiens similar to ribosomal protein L37 (LOC346950), mRNA.
LOC387753	ILMN_3289489	0.4713022	0.00	0.00	PREDICTED: Homo sapiens similar to 60S ribosomal protein L21, transcript variant 1 (LOC387753), mRNA.
LOC388022	ILMN_1656218	0.3729884	0.001298701	0.3298701	Homo sapiens hypothetical gene supported by AK131040 (LOC388022), mRNA.
LOC388237	ILMN_1720477	3.793038	0.005194805	0.3142857	PREDICTED: Homo sapiens similar to kidney-specific protein (KS), transcript variant 2 (LOC388237), mRNA.
LOC388344	ILMN_1777286	0.486103	0.009090909	0.05714286	PREDICTED: Homo sapiens similar to ribosomal protein L13, transcript variant 1 (LOC388344), mRNA.
LOC388556	ILMN_3285611	2.455869	0.00	0.02077922	PREDICTED: Homo sapiens misc_RNA (LOC388556), miscRNA.
LOC388755	ILMN_1671573	0.3908825	0.1064935	0.001298701	PREDICTED: Homo sapiens hypothetical LOC388755 (LOC388755), mRNA.
LOC389142	ILMN_1800019	3.105549	0.003896104	0.02727273	PREDICTED: Homo sapiens hypothetical LOC389142 (LOC389142), mRNA.
LOC389203	ILMN_1652763	2.963093	0.2012987	0.006493506	PREDICTED: Homo sapiens hypothetical gene supported by BC032431 (LOC389203), mRNA.
LOC389465	ILMN_3278735	2.490063	0.001298701	0.01948052	PREDICTED: Homo sapiens misc_RNA (LOC389465), miscRNA.
LOC389765	ILMN_3294134	0.236783	0.1805195	0.006493506	PREDICTED: Homo sapiens similar to KIF27C (LOC389765), mRNA.
LOC390876	ILMN_1666477	0.1462277	0.001298701	0.1428571	PREDICTED: Homo sapiens similar to 60S ribosomal protein L35 (LOC390876), mRNA.
LOC391045	ILMN_1806015	2.822226	0.412987	0.009090909	PREDICTED: Homo sapiens similar to Solute carrier family 2, facilitated glucose transporter member 3 (Glucose transporter type 3, brain) (LOC391045), mRNA.
LOC391334	ILMN_3283244	0.4382953	0.007792208	0.2805195	PREDICTED: Homo sapiens misc_RNA (LOC391334), miscRNA.
LOC391825	ILMN_3277297	0.4407428	0.005194805	0.448052	PREDICTED: Homo sapiens similar to hCG1643032 (LOC391825), mRNA.
LOC399900	ILMN_1701314	0.4819156	0.00	0.005194805	Homo sapiens hypothetical gene supported by AK093779 (LOC399900), mRNA.
LOC399940	ILMN_3233838	0.1852307	0.00	0.06883117	Homo sapiens tripartite motif-containing-like (LOC399940), mRNA.
LOC399942	ILMN_1765701	3.097379	0.005194805	0.04285714	PREDICTED: Homo sapiens similar to Tubulin alpha-2 chain (Alpha-tubulin 2), transcript variant 5 (LOC399942), mRNA.
LOC399965	ILMN_3209399	0.4881203	0.00	0.00	PREDICTED: Homo sapiens misc_RNA (LOC399965), miscRNA.
LOC399988	ILMN_3200330	0.4010935	0.00	0.006493506	PREDICTED: Homo sapiens misc_RNA (LOC399988), miscRNA.
LOC400879	ILMN_1655755	3.379986	0.09350649	0.00	PREDICTED: Homo sapiens hypothetical gene supported by AK096951, transcript variant 1 (LOC400879), mRNA.
LOC401076	ILMN_3199780	0.4771623	0.00	0.00	PREDICTED: Homo sapiens misc_RNA (LOC401076), miscRNA.
LOC401098	ILMN_3294213	0.3859082	0.00	0.00	PREDICTED: Homo sapiens misc_RNA (LOC401098), miscRNA.
LOC401242	ILMN_1683054	2.444329	0.007792208	0.07272727	PREDICTED: Homo sapiens misc_RNA (LOC401242), miscRNA.
LOC401817	ILMN_3274586	0.2699649	0.007792208	0.03506494	PREDICTED: Homo sapiens misc_RNA (LOC401817), miscRNA.
LOC440145	ILMN_1809662	3.151433	0.001298701	0.00	Homo sapiens similar to RIKEN cDNA 2410129H14 (LOC440145), mRNA.
LOC440157	ILMN_2082893	0.4875244	0.009090909	0.3246753	Homo sapiens hypothetical gene supported by AK096951; BC066547 (LOC440157), mRNA.
LOC440160	ILMN_1715693	0.385771	0.009090909	0.2428571	PREDICTED: Homo sapiens hypothetical LOC440160 (LOC440160), mRNA.
LOC440280	ILMN_1799069	2.18518	0.005194805	0.1662338	PREDICTED: Homo sapiens similar to CCR4-NOT transcription complex, subunit 6-like isoform 1 (LOC440280), mRNA.
LOC440345	ILMN_1669657	0.2244071	0.04805195	0.00	PREDICTED: Homo sapiens hypothetical protein LOC440345, transcript variant 6 (LOC440345), mRNA.
LOC440776	ILMN_1676440	2.620701	0.00	0.001298701	PREDICTED: Homo sapiens hypothetical LOC440776 (LOC440776), mRNA.
LOC441087	ILMN_1742163	0.4077809	0.005194805	0.00	Homo sapiens hypothetical gene supported by AK125735 (LOC441087), mRNA.
LOC441150	ILMN_1743755	2.383006	0.2493507	0.00	PREDICTED: Homo sapiens similar to RIKEN cDNA 2310039H08 (LOC441150), mRNA.
LOC441155	ILMN_1790162	2.133029	0.08051948	0.00	PREDICTED: Homo sapiens similar to Zinc finger CCCH-type domain-containing protein 11A, transcript variant 1 (LOC441155), mRNA.
LOC441179	ILMN_1763202	6.468532	0.00	0.00	PREDICTED: Homo sapiens hypothetical gene supported by AK055887; AK125190 (LOC441179), misc RNA.
LOC441241	ILMN_1749907	2.237244	0.2584416	0.006493506	PREDICTED: Homo sapiens chaperonin containing TCP1, subunit 6A (zeta 1)-like (LOC441241), mRNA.
LOC441294	ILMN_2231608	0.1318471	0.00	0.00	Homo sapiens similar to CTAGE6 (LOC441294), mRNA.
LOC441511	ILMN_1674201	2.378143	0.00	0.005194805	PREDICTED: Homo sapiens similar to mitofusin 1 (LOC441511), mRNA.
LOC441714	ILMN_3291778	10.7465	0.007792208	0.1948052	PREDICTED: Homo sapiens misc_RNA (LOC441714), miscRNA.
LOC441714	ILMN_3215268	3.30908	0.00	0.00	PREDICTED: Homo sapiens misc_RNA (LOC441714), miscRNA.
LOC441763	ILMN_1703337	0.3014995	0.1727273	0.006493506	PREDICTED: Homo sapiens hypothetical LOC441763 (LOC441763), mRNA.
LOC442180	ILMN_1674138	0.4557204	0.001298701	0.01688312	PREDICTED: Homo sapiens similar to zinc finger protein 420 (LOC442180), mRNA.
LOC442270	ILMN_3293503	0.4063424	0.02337662	0.00	PREDICTED: Homo sapiens misc_RNA (LOC442270), miscRNA.
LOC442582	ILMN_1663173	0.3731724	0.00	0.00	Homo sapiens STAG3-like (LOC442582), mRNA.
LOC550112	ILMN_1798472	2.06014	0.003896104	0.00	PREDICTED: Homo sapiens hypothetical LOC550112, transcript variant 8 (LOC550112), misc RNA.
LOC553158	ILMN_2054070	0.3353728	0.001298701	0.1142857	Homo sapiens PRR5-ARHGAP8 fusion (LOC553158), mRNA.
LOC641819	ILMN_1697626	2.10506	0.00	0.00	PREDICTED: Homo sapiens hypothetical protein LOC641819 (LOC641819), mRNA.
LOC641849	ILMN_1745900	2.085438	0.00	0.00	PREDICTED: Homo sapiens similar to 40S ribosomal protein S3a (V-fos transformation effector protein) (LOC641849), mRNA.
LOC641978	ILMN_1770831	2.367783	0.00	0.00	PREDICTED: Homo sapiens similar to general transcription factor II I (LOC641978), mRNA.
LOC641996	ILMN_1773390	2.586493	0.003896104	0.05584415	PREDICTED: Homo sapiens hypothetical protein LOC641996 (LOC641996), mRNA.
LOC642076	ILMN_3243871	0.4659626	0.00	0.006493506	PREDICTED: Homo sapiens similar to hCG1789038 (LOC642076), mRNA.
LOC642255	ILMN_1665621	0.3396872	0.2844156	0.009090909	PREDICTED: Homo sapiens similar to Diacylglycerol O-acyltransferase 1 (Diglyceride acyltransferase) (ACAT-related gene product 1) (LOC642255), mRNA.
LOC642351	ILMN_1749716	0.3663415	0.001298701	0.00	PREDICTED: Homo sapiens hypothetical protein LOC642351 (LOC642351), mRNA.
LOC642362	ILMN_2200799	2.132484	0.00	0.00	PREDICTED: Homo sapiens similar to tripartite motif protein 39 (LOC642362), mRNA.
LOC642393	ILMN_1811866	2.778028	0.00	0.00	PREDICTED: Homo sapiens similar to mitochondrial ribosomal protein L20, transcript variant 4 (LOC642393), mRNA.
LOC642426	ILMN_1776659	5.168281	0.005194805	0.07142857	PREDICTED: Homo sapiens hypothetical protein LOC642426 (LOC642426), mRNA.
LOC642546	ILMN_3274226	3.744368	0.00	0.00	PREDICTED: Homo sapiens misc_RNA (LOC642546), miscRNA.
LOC642570	ILMN_1812043	0.4475087	0.00	0.00	PREDICTED: Homo sapiens hypothetical protein LOC642570 (LOC642570), mRNA.
LOC642684	ILMN_1700855	4.800454	0.2493507	0.009090909	PREDICTED: Homo sapiens similar to Maltase-glucoamylase, intestinal (LOC642684), mRNA.
LOC642691	ILMN_1799207	0.241679	0.05454545	0.00	PREDICTED: Homo sapiens hypothetical LOC642691 (LOC642691), mRNA.
LOC642784	ILMN_3279960	0.4463518	0.04805195	0.00	PREDICTED: Homo sapiens misc_RNA (LOC642784), miscRNA.
LOC642788	ILMN_1656530	2.272542	0.001298701	0.01948052	PREDICTED: Homo sapiens hypothetical protein LOC642788, transcript variant 2 (LOC642788), mRNA.
LOC642817	ILMN_1695034	2.28822	0.08831169	0.00	PREDICTED: Homo sapiens hypothetical LOC642817 (LOC642817), mRNA.
LOC642921	ILMN_1669057	0.4757389	0.00	0.00	PREDICTED: Homo sapiens hypothetical LOC642921 (LOC642921), mRNA.
LOC642969	ILMN_1698304	2.454053	0.00	0.00	PREDICTED: Homo sapiens similar to Phosphoglycerate mutase 1 (Phosphoglycerate mutase isozyme B) (PGAM-B) (BPG-dependent PGAM 1), transcript variant 3 (LOC642969), mRNA.
LOC643007	ILMN_1724295	0.3825417	0.00	0.00	PREDICTED: Homo sapiens similar to large subunit ribosomal protein L36a (LOC643007), mRNA.
LOC643300	ILMN_1757278	2.513006	0.1935065	0.006493506	PREDICTED: Homo sapiens similar to 60 kDa heat shock protein, mitochondrial precursor (Hsp60) (60 kDa chaperonin) (CPN60) (Heat shock protein 60) (HSP-60) (Mitochondrial matrix protein P1) (P60 lymphocyte protein) (HuCHA60) (LOC643300), mRNA.
LOC643451	ILMN_1666276	0.09498147	0.138961	0.00	PREDICTED: Homo sapiens hypothetical protein LOC643451 (LOC643451), mRNA.
LOC643466	ILMN_1702519	0.2077924	0.003896104	0.02597403	PREDICTED: Homo sapiens hypothetical protein LOC643466 (LOC643466), mRNA.
LOC643577	ILMN_1711839	0.3613579	0.2961039	0.009090909	PREDICTED: Homo sapiens hypothetical protein LOC643577 (LOC643577), mRNA.
LOC643590	ILMN_1689128	0.2507725	0.1181818	0.002597403	PREDICTED: Homo sapiens hypothetical protein LOC643590 (LOC643590), mRNA.
LOC643779	ILMN_3202315	0.461453	0.00	0.00	PREDICTED: Homo sapiens misc_RNA (LOC643779), miscRNA.
LOC643790	ILMN_1702198	2.107728	0.00	0.007792208	PREDICTED: Homo sapiens similar to Nonhistone chromosomal protein HMG-14 (High-mobility group nucleosome-binding domain-containing protein 1) (LOC643790), mRNA.
LOC643824	ILMN_1678022	0.2677107	0.00	0.00	PREDICTED: Homo sapiens similar to cauxin, transcript variant 1 (LOC643824), mRNA.
LOC643836	ILMN_1718032	4.498049	0.001298701	0.1064935	PREDICTED: Homo sapiens similar to Zinc finger protein 62 homolog (Zfp-62) (ZT3), transcript variant 3 (LOC643836), mRNA.
LOC643873	ILMN_3206312	2.540616	0.08441558	0.00	PREDICTED: Homo sapiens misc_RNA (LOC643873), miscRNA.
LOC643913	ILMN_1678568	0.4665473	0.00	0.002597403	PREDICTED: Homo sapiens hypothetical protein LOC643913 (LOC643913), mRNA.
LOC643935	ILMN_1788272	8.575811	0.00	0.00	PREDICTED: Homo sapiens similar to nuclear pore membrane protein 121 (LOC643935), mRNA.
LOC643960	ILMN_3289655	2.291789	0.00	0.002597403	PREDICTED: Homo sapiens misc_RNA (LOC643960), miscRNA.
LOC644019	ILMN_1719949	3.020165	0.001298701	0.4766234	PREDICTED: Homo sapiens similar to COBW domain containing 3, transcript variant 17 (LOC644019), mRNA.
LOC644057	ILMN_1751113	0.3860524	0.00	0.00	PREDICTED: Homo sapiens hypothetical protein LOC644057 (LOC644057), mRNA.
LOC644066	ILMN_1664780	2.327243	0.00	0.00	PREDICTED: Homo sapiens similar to CG31901-PA (LOC644066), mRNA.
LOC644086	ILMN_1732716	5.85116	0.001298701	0.08701298	PREDICTED: Homo sapiens hypothetical protein LOC644086, transcript variant 1 (LOC644086), mRNA.
LOC644144	ILMN_1759636	2.519635	0.00	0.002597403	PREDICTED: Homo sapiens similar to ADP-ribosylation factor 7 (LOC644144), mRNA.
LOC644250	ILMN_1654320	0.4373663	0.00	0.00	PREDICTED: Homo sapiens hypothetical protein LOC644250 (LOC644250), mRNA.
LOC644297	ILMN_1722284	0.2005842	0.00	0.00	PREDICTED: Homo sapiens similar to Apoptosis-related protein 2 (APR-2) (LOC644297), mRNA.
LOC644310	ILMN_1652215	2.228292	0.02597403	0.00	PREDICTED: Homo sapiens similar to ubiquinol-cytochrome c reductase complex (LOC644310), mRNA.
LOC644360	ILMN_1654187	0.3657806	0.001298701	0.01948052	PREDICTED: Homo sapiens similar to retinitis pigmentosa GTPase regulator isoform C (LOC644360), mRNA.
LOC644496	ILMN_3294741	37.52786	0.003896104	0.08441558	PREDICTED: Homo sapiens misc_RNA (LOC644496), miscRNA.
LOC644578	ILMN_1712847	0.4276079	0.005194805	0.1532468	PREDICTED: Homo sapiens similar to La ribonucleoprotein domain family member 2 isoform 2 (LOC644578), mRNA.
LOC644836	ILMN_1752320	12.20676	0.00	0.00	PREDICTED: Homo sapiens hypothetical protein LOC644836 (LOC644836), mRNA.
LOC644852	ILMN_1727165	0.2998619	0.00	0.00	PREDICTED: Homo sapiens hypothetical protein LOC644852, transcript variant 2 (LOC644852), mRNA.
LOC644931	ILMN_1731922	2.347134	0.00	0.00	PREDICTED: Homo sapiens hypothetical LOC644931 (LOC644931), mRNA.
LOC645037	ILMN_1674097	2.095502	0.006493506	0.4311688	Homo sapiens similar to GAGE-2 protein (G antigen 2) (LOC645037), mRNA.
LOC645094	ILMN_3209180	2.403658	0.3532467	0.006493506	PREDICTED: Homo sapiens misc_RNA (LOC645094), miscRNA.
LOC645157	ILMN_3290100	0.4981275	0.00	0.00	PREDICTED: Homo sapiens misc_RNA (LOC645157), miscRNA.
LOC645159	ILMN_3237941	2.541623	0.1272727	0.002597403	PREDICTED: Homo sapiens similar to ALR-like protein (LOC645159), mRNA.
LOC645231	ILMN_3201663	0.04701263	0.00	0.00	PREDICTED: Homo sapiens misc_RNA (LOC645231), miscRNA.
LOC645236	ILMN_1728059	0.4525492	0.00	0.00	PREDICTED: Homo sapiens similar to similar to RPL23AP7 protein (LOC645236), mRNA.
LOC645313	ILMN_3277905	2.054832	0.00	0.01818182	PREDICTED: Homo sapiens misc_RNA (LOC645313), miscRNA.
LOC645339	ILMN_3286498	0.3281271	0.001298701	0.02077922	PREDICTED: Homo sapiens hypothetical LOC645339 (LOC645339), mRNA.
LOC645349	ILMN_1651279	3.08925	0.007792208	0.3025974	PREDICTED: Homo sapiens hypothetical protein LOC645349 (LOC645349), mRNA.
LOC645362	ILMN_1723935	0.2981517	0.009090909	0.187013	PREDICTED: Homo sapiens hypothetical protein LOC645362 (LOC645362), mRNA.
LOC645416	ILMN_1700998	0.269606	0.001298701	0.007792208	PREDICTED: Homo sapiens similar to SH3/ankyrin domain gene 2 isoform a (LOC645416), mRNA.
LOC645452	ILMN_3213185	0.4058454	0.02987013	0.00	PREDICTED: Homo sapiens similar to hCG1782414 (LOC645452), mRNA.
LOC645452	ILMN_3289685	0.4453338	0.1233766	0.005194805	PREDICTED: Homo sapiens similar to hCG1782414 (LOC645452), mRNA.
LOC645553	ILMN_1676712	2.043228	0.3844156	0.009090909	PREDICTED: Homo sapiens hypothetical LOC645553 (LOC645553), mRNA.
LOC645586	ILMN_3237549	2.161098	0.00	0.00	PREDICTED: Homo sapiens misc_RNA (LOC645586), miscRNA.
LOC645600	ILMN_1721869	3.72357	0.00	0.00	PREDICTED: Homo sapiens hypothetical protein LOC645600 (LOC645600), mRNA.
LOC645693	ILMN_3288783	2.076267	0.007792208	0.1779221	PREDICTED: Homo sapiens misc_RNA (LOC645693), miscRNA.
LOC645722	ILMN_1662751	2.165295	0.02337662	0.00	PREDICTED: Homo sapiens similar to hCG2037003 (LOC645722), mRNA.
LOC645961	ILMN_1660302	2.02859	0.001298701	0.4545455	PREDICTED: Homo sapiens similar to chromosome 9 open reading frame 36 (LOC645961), mRNA.
LOC646301	ILMN_3234967	0.2988414	0.03506494	0.00	PREDICTED: Homo sapiens misc_RNA (LOC646301), miscRNA.
LOC646407	ILMN_1655758	2.491875	0.001298701	0.00	PREDICTED: Homo sapiens similar to mucosal vascular addressin cell adhesion molecule 1 isoform a precursor (LOC646407), mRNA.
LOC646407	ILMN_1711276	9.289418	0.00	0.00	PREDICTED: Homo sapiens similar to mucosal vascular addressin cell adhesion molecule 1 isoform a precursor (LOC646407), mRNA.
LOC646426	ILMN_1699806	2.457022	0.1935065	0.001298701	PREDICTED: Homo sapiens similar to TFIIH basal transcription factor complex helicase XPB subunit (Basic transcription factor 2 89 kDa subunit) (BTF2-p89) (TFIIH 89 kDa subunit) (DNA-repair protein complementing XP-B cells) (Xeroderma pigmentosum group B complementing prot... (LOC646426), mRNA.
LOC646585	ILMN_1767369	4.607995	0.00	0.00	PREDICTED: Homo sapiens hypothetical protein LOC646585 (LOC646585), mRNA.
LOC646783	ILMN_1730791	2.918278	0.001298701	0.0948052	PREDICTED: Homo sapiens hypothetical protein LOC646783 (LOC646783), mRNA.
LOC646785	ILMN_3287033	0.4568956	0.01948052	0.00	PREDICTED: Homo sapiens misc_RNA (LOC646785), miscRNA.
LOC646786	ILMN_1654915	2.10238	0.001298701	0.02077922	PREDICTED: Homo sapiens similar to Afadin (AF-6 protein) (LOC646786), mRNA.
LOC646821	ILMN_3199755	2.186619	0.00	0.006493506	PREDICTED: Homo sapiens similar to beta-actin (LOC646821), mRNA.
LOC646916	ILMN_3245074	0.4807842	0.05194805	0.00	PREDICTED: Homo sapiens hypothetical LOC646916 (LOC646916), mRNA.
LOC646949	ILMN_3216979	3.877641	0.00	0.009090909	PREDICTED: Homo sapiens misc_RNA (LOC646949), miscRNA.
LOC646990	ILMN_1710458	3.696774	0.005194805	0.07402597	PREDICTED: Homo sapiens hypothetical protein LOC646990 (LOC646990), mRNA.
LOC647081	ILMN_3219631	2.008887	0.2935065	0.009090909	PREDICTED: Homo sapiens misc_RNA (LOC647081), miscRNA.
LOC647349	ILMN_1658911	2.497674	0.006493506	0.1467533	PREDICTED: Homo sapiens similar to AP-3 complex subunit sigma-1 (Adapter-related protein complex 3 sigma-1 subunit) (Sigma-adaptin 3a) (AP-3 complex sigma-3A subunit) (Sigma-3A-adaptin) (LOC647349), mRNA.
LOC647357	ILMN_1729408	0.4965296	0.001298701	0.02077922	PREDICTED: Homo sapiens similar to CG14980-PB, transcript variant 2 (LOC647357), misc RNA.
LOC647384	ILMN_1655871	2.07802	0.00	0.00	PREDICTED: Homo sapiens similar to cell division cycle 2-like 2 isoform 3, transcript variant 1 (LOC647384), mRNA.
LOC647389	ILMN_1784554	0.4665111	0.00	0.00	PREDICTED: Homo sapiens hypothetical protein LOC647389 (LOC647389), mRNA.
LOC647551	ILMN_1666055	4.312292	0.005194805	0.3467532	PREDICTED: Homo sapiens similar to spen homolog, transcriptional regulator (LOC647551), mRNA.
LOC647570	ILMN_1804538	0.2491939	0.03246753	0.00	PREDICTED: Homo sapiens hypothetical protein LOC647570 (LOC647570), mRNA.
LOC647784	ILMN_1681898	2.588806	0.1766234	0.00	PREDICTED: Homo sapiens hypothetical protein LOC647784, transcript variant 2 (LOC647784), mRNA.
LOC648024	ILMN_1665736	2.032542	0.06233766	0.00	PREDICTED: Homo sapiens similar to eukaryotic translation initiation factor 4A, isoform 1 (LOC648024), mRNA.
LOC648025	ILMN_1765678	2.299783	0.4831169	0.009090909	PREDICTED: Homo sapiens hypothetical protein LOC648025 (LOC648025), mRNA.
LOC648057	ILMN_1720249	3.258891	0.02987013	0.00	PREDICTED: Homo sapiens similar to Guanine nucleotide-binding protein G(s), alpha subunit (Adenylate cyclase-stimulating G alpha protein) (G-alpha-8) (LOC648057), mRNA.
LOC648058	ILMN_1697120	0.3206235	0.1532468	0.00	PREDICTED: Homo sapiens hypothetical protein LOC648058 (LOC648058), mRNA.
LOC648164	ILMN_1704284	10.0688	0.00	0.00	PREDICTED: Homo sapiens similar to germinal histone H4 gene, transcript variant 1 (LOC648164), mRNA.
LOC648343	ILMN_1690295	2.085887	0.00	0.3428572	PREDICTED: Homo sapiens similar to protein phosphatase 1 regulatory subunit 14B (LOC648343), mRNA.
LOC648541	ILMN_1777903	2.390392	0.00	0.00	PREDICTED: Homo sapiens similar to seizure related 6 homolog (mouse)-like 2 isoform 2 (LOC648541), mRNA.
LOC648605	ILMN_1737574	2.781638	0.003896104	0.02987013	PREDICTED: Homo sapiens similar to Trimethyllysine dioxygenase, mitochondrial precursor (Epsilon-trimethyllysine 2-oxoglutarate dioxygenase) (TML-alpha-ketoglutarate dioxygenase) (TML hydroxylase) (TML dioxygenase) (TMLD), transcript variant 1 (LOC648605), mRNA.
LOC648814	ILMN_1658044	2.107035	0.00	0.00	PREDICTED: Homo sapiens hypothetical protein LOC648814 (LOC648814), mRNA.
LOC648852	ILMN_1677691	0.2233582	0.009090909	0.00	PREDICTED: Homo sapiens hypothetical protein LOC648852 (LOC648852), mRNA.
LOC648879	ILMN_1739233	0.4244324	0.005194805	0.03896104	PREDICTED: Homo sapiens similar to protein expressed in prostate, ovary, testis, and placenta 14 isoform POTE-14A (LOC648879), mRNA.
LOC648921	ILMN_3274790	0.4144598	0.1233766	0.00	PREDICTED: Homo sapiens similar to LOC283693 protein (LOC648921), mRNA.
LOC649025	ILMN_1750262	2.247546	0.001298701	0.00	PREDICTED: Homo sapiens hypothetical protein LOC649025 (LOC649025), mRNA.
LOC649143	ILMN_1815895	2.422697	0.00	0.00	PREDICTED: Homo sapiens similar to HLA class II histocompatibility antigen, DRB1-9 beta chain precursor (MHC class I antigen DRB1*9) (DR-9) (DR9), transcript variant 2 (LOC649143), mRNA.
LOC649209	ILMN_1741259	2.378684	0.006493506	0.1428571	PREDICTED: Homo sapiens similar to 40S ribosomal protein S2 (LOC649209), mRNA.
LOC649270	ILMN_1673778	4.240642	0.009090909	0.04285714	PREDICTED: Homo sapiens similar to aminopeptidase puromycin sensitive, transcript variant 2 (LOC649270), mRNA.
LOC649270	ILMN_1788784	9.008976	0.003896104	0.1090909	PREDICTED: Homo sapiens similar to aminopeptidase puromycin sensitive, transcript variant 11 (LOC649270), mRNA.
LOC649282	ILMN_1775100	2.052836	0.00	0.00	PREDICTED: Homo sapiens hypothetical protein LOC649282 (LOC649282), mRNA.
LOC649422	ILMN_1709131	0.3672112	0.00	0.00	PREDICTED: Homo sapiens hypothetical protein LOC649422 (LOC649422), mRNA.
LOC649679	ILMN_1676036	0.4697666	0.161039	0.00	PREDICTED: Homo sapiens similar to Tubulin beta-4q chain, transcript variant 2 (LOC649679), mRNA.
LOC649859	ILMN_1725204	3.154156	0.4	0.009090909	PREDICTED: Homo sapiens hypothetical protein LOC649859 (LOC649859), mRNA.
LOC649873	ILMN_3203868	2.344896	0.00	0.00	PREDICTED: Homo sapiens misc_RNA (LOC649873), miscRNA.
LOC649926	ILMN_1742549	0.1832114	0.00	0.00	PREDICTED: Homo sapiens hypothetical protein LOC649926 (LOC649926), mRNA.
LOC650030	ILMN_1814853	0.1612728	0.00	0.006493506	PREDICTED: Homo sapiens similar to Group IIC secretory phospholipase A2 precursor (Phosphatidylcholine 2-acylhydrolase GIIC) (GIIC sPLA2) (PLA2-8) (14 kDa phospholipase A2) (LOC650030), mRNA.
LOC650251	ILMN_1673844	2.30733	0.00	0.00	PREDICTED: Homo sapiens hypothetical protein LOC650251 (LOC650251), mRNA.
LOC650321	ILMN_1692116	0.4787704	0.00	0.00	PREDICTED: Homo sapiens similar to zinc finger and BTB domain containing 8 opposite strand (LOC650321), mRNA.
LOC650339	ILMN_1729791	3.56493	0.001298701	0.02207792	PREDICTED: Homo sapiens similar to ataxin-1 ubiquitin-like interacting protein, transcript variant 2 (LOC650339), mRNA.
LOC650898	ILMN_1774380	2.669678	0.00	0.006493506	PREDICTED: Homo sapiens similar to Hermansky-Pudlak syndrome 1 protein isoform b (LOC650898), mRNA.
LOC650933	ILMN_1698774	3.53694	0.00	0.00	PREDICTED: Homo sapiens similar to DEAD/H (Asp-Glu-Ala-Asp/His) box polypeptide 11 isoform 1, transcript variant 1 (LOC650933), mRNA.
LOC651006	ILMN_1775296	2.445218	0.00	0.006493506	PREDICTED: Homo sapiens hypothetical protein LOC651006 (LOC651006), mRNA.
LOC651143	ILMN_1690063	2.172002	0.001298701	0.02467532	PREDICTED: Homo sapiens hypothetical protein LOC651143, transcript variant 1 (LOC651143), mRNA.
LOC651309	ILMN_1742431	13.33701	0.001298701	0.00	PREDICTED: Homo sapiens hypothetical protein LOC651309 (LOC651309), mRNA.
LOC651430	ILMN_1653760	8.02422	0.00	0.00	PREDICTED: Homo sapiens hypothetical LOC651430 (LOC651430), mRNA.
LOC651624	ILMN_1767701	2.146736	0.00	0.00	PREDICTED: Homo sapiens hypothetical protein LOC651624 (LOC651624), mRNA.
LOC651772	ILMN_1665948	4.917063	0.00	0.00	PREDICTED: Homo sapiens hypothetical protein LOC651772 (LOC651772), mRNA.
LOC651936	ILMN_1736923	0.3805442	0.00	0.002597403	PREDICTED: Homo sapiens hypothetical protein LOC651936 (LOC651936), mRNA.
LOC652097	ILMN_1719782	2.108172	0.00	0.00	PREDICTED: Homo sapiens hypothetical protein LOC652097 (LOC652097), mRNA.
LOC652134	ILMN_1781465	0.371344	0.2597403	0.006493506	PREDICTED: Homo sapiens similar to N-ethylmaleimide sensitive fusion protein (LOC652134), mRNA.
LOC652458	ILMN_1718353	2.167717	0.1415584	0.00	PREDICTED: Homo sapiens similar to Transcriptional regulator ATRX (ATP-dependent helicase ATRX) (X-linked helicase II) (X-linked nuclear protein) (XNP) (Znf-HX) (LOC652458), mRNA.
LOC652525	ILMN_1696837	0.4395045	0.00	0.00	PREDICTED: Homo sapiens similar to protein kinase CHK2 isoform b (LOC652525), mRNA.
LOC652534	ILMN_1811699	4.754646	0.001298701	0.006493506	PREDICTED: Homo sapiens similar to CG14616-PD, isoform D (LOC652534), mRNA.
LOC652537	ILMN_1656589	0.1254611	0.001298701	0.02597403	PREDICTED: Homo sapiens similar to vascular endothelial zinc finger 1 (LOC652537), mRNA.
LOC652612	ILMN_1675697	6.334589	0.006493506	0.374026	PREDICTED: Homo sapiens similar to growth arrest-specific 6 (LOC652612), mRNA.
LOC652663	ILMN_1651453	39.36892	0.001298701	0.009090909	PREDICTED: Homo sapiens hypothetical LOC652663 (LOC652663), mRNA.
LOC652726	ILMN_1667932	2.959508	0.2337662	0.009090909	PREDICTED: Homo sapiens similar to ankyrin repeat domain 36 (LOC652726), mRNA.
LOC652773	ILMN_1687526	4.439671	0.00	0.00	PREDICTED: Homo sapiens similar to Shwachman-Bodian-Diamond syndrome (predicted) (LOC652773), mRNA.
LOC652815	ILMN_1709650	2.335761	0.00	0.00	PREDICTED: Homo sapiens similar to FK506-binding protein 9 precursor (Peptidyl-prolyl cis-trans isomerase) (PPIase) (Rotamase) (LOC652815), mRNA.
LOC652826	ILMN_1800131	2.672177	0.1727273	0.00	PREDICTED: Homo sapiens similar to 26S protease regulatory subunit 6B (MIP224) (MB67-interacting protein) (TAT-binding protein 7) (TBP-7) (LOC652826), mRNA.
LOC652900	ILMN_3242174	2.140583	0.00	0.00	PREDICTED: Homo sapiens similar to SEZ6L2 protein (LOC652900), mRNA.
LOC653119	ILMN_1763955	0.3443084	0.3948052	0.009090909	PREDICTED: Homo sapiens similar to block of proliferation 1 (LOC653119), mRNA.
LOC653156	ILMN_3278157	0.4065292	0.00	0.005194805	PREDICTED: Homo sapiens similar to hCG1782414 (LOC653156), mRNA.
LOC653226	ILMN_1708627	3.015677	0.00	0.005194805	PREDICTED: Homo sapiens similar to Signal recognition particle 9 kDa protein (SRP9) (LOC653226), mRNA.
LOC653253	ILMN_1770527	2.442884	0.001298701	0.05324675	PREDICTED: Homo sapiens similar to vitamin K epoxide reductase complex, subunit 1-like 1 (LOC653253), mRNA.
LOC653337	ILMN_1801184	2.045543	0.00	0.00	PREDICTED: Homo sapiens hypothetical protein LOC653336, transcript variant 1 (LOC653337), mRNA.
LOC653352	ILMN_1660942	0.4436421	0.3597403	0.009090909	PREDICTED: Homo sapiens similar to eukaryotic translation initiation factor 3, subunit 8, transcript variant 12 (LOC653352), mRNA.
LOC653427	ILMN_1705599	7.848879	0.1467533	0.006493506	PREDICTED: Homo sapiens similar to forkhead box D4 like 3, transcript variant 2 (LOC653427), mRNA.
LOC653468	ILMN_1687273	4.728918	0.001298701	0.00	PREDICTED: Homo sapiens hypothetical protein LOC653468, transcript variant 3 (LOC653468), mRNA.
LOC653567	ILMN_1684180	3.858005	0.00	0.00	PREDICTED: Homo sapiens similar to similar to protein of unknown function (LOC653567), mRNA.
LOC653596	ILMN_1672987	0.4474306	0.01168831	0.00	PREDICTED: Homo sapiens similar to RAN-binding protein 2-like 1 isoform 2, transcript variant 11 (LOC653596), mRNA.
LOC653631	ILMN_1761072	2.40715	0.001298701	0.02987013	PREDICTED: Homo sapiens hypothetical LOC653631 (LOC653631), mRNA.
LOC653737	ILMN_3290035	0.1041753	0.00	0.02467532	PREDICTED: Homo sapiens hypothetical LOC653737 (LOC653737), mRNA.
LOC653820	ILMN_1688294	0.1958023	0.4155844	0.009090909	PREDICTED: Homo sapiens similar to family with sequence similarity 72, member A, transcript variant 3 (LOC653820), mRNA.
LOC653829	ILMN_1743476	0.2152408	0.001298701	0.009090909	PREDICTED: Homo sapiens similar to Williams Beuren syndrome chromosome region 19, transcript variant 6 (LOC653829), mRNA.
LOC654174	ILMN_1696946	3.200943	0.00	0.01948052	PREDICTED: Homo sapiens similar to lethal (2) k00619 CG4775-PA (LOC654174), mRNA.
LOC654350	ILMN_3281651	0.2898887	0.001298701	0.00	PREDICTED: Homo sapiens hypothetical LOC654350 (LOC654350), mRNA.
LOC723972	ILMN_2056002	2.040315	0.005194805	0.02857143	Homo sapiens hepatopoietin PCn127 (LOC723972), non-coding RNA.
LOC727726	ILMN_1694752	2.033968	0.1766234	0.002597403	PREDICTED: Homo sapiens similar to poly (ADP-ribose) glycohydrolase (LOC727726), mRNA.
LOC727735	ILMN_1675329	3.988024	0.00	0.00	PREDICTED: Homo sapiens similar to TBC1 domain family member 3 (Rab GTPase-activating protein PRC17) (Prostate cancer gene 17 protein) (TRE17 alpha protein), transcript variant 4 (LOC727735), mRNA.
LOC727762	ILMN_1668027	2.586255	0.00	0.00	PREDICTED: Homo sapiens similar to NADH dehydrogenase (ubiquinone) 1 beta subcomplex, 4, 15kDa, transcript variant 1 (LOC727762), mRNA.
LOC727768	ILMN_3293694	0.4201054	0.009090909	0.448052	PREDICTED: Homo sapiens misc_RNA (LOC727768), miscRNA.
LOC727913	ILMN_3282829	2.162508	0.009090909	0.07662338	PREDICTED: Homo sapiens similar to iduronate 2-sulfatase (Hunter syndrome) (LOC727913), mRNA.
LOC728002	ILMN_3296519	0.4542296	0.001298701	0.00	PREDICTED: Homo sapiens misc_RNA (LOC728002), miscRNA.
LOC728069	ILMN_1668743	2.107553	0.00	0.00	PREDICTED: Homo sapiens hypothetical LOC728069 (LOC728069), mRNA.
LOC728105	ILMN_3235006	0.3591891	0.1025974	0.001298701	PREDICTED: Homo sapiens misc_RNA (LOC728105), miscRNA.
LOC728128	ILMN_3296588	3.878377	0.00	0.00	PREDICTED: Homo sapiens misc_RNA (LOC728128), miscRNA.
LOC728188	ILMN_3247895	2.433727	0.00	0.006493506	PREDICTED: Homo sapiens similar to phosphoglycerate mutase processed protein (LOC728188), mRNA.
LOC728620	ILMN_3232828	0.4093651	0.03506494	0.00	PREDICTED: Homo sapiens misc_RNA (LOC728620), miscRNA.
LOC728640	ILMN_3225406	2.265354	0.002597403	0.02727273	PREDICTED: Homo sapiens misc_RNA (LOC728640), miscRNA.
LOC728686	ILMN_3222586	2.548112	0.00	0.00	PREDICTED: Homo sapiens misc_RNA (LOC728686), miscRNA.
LOC728728	ILMN_3302350	2.444521	0.00	0.00	PREDICTED: Homo sapiens misc_RNA (LOC728728), miscRNA.
LOC728758	ILMN_2134855	0.2762089	0.00	0.00	Homo sapiens hCG1789710 (LOC728758), mRNA.
LOC728779	ILMN_3305508	0.4173247	0.00	0.00	PREDICTED: Homo sapiens hypothetical LOC728779 (LOC728779), mRNA.
LOC728791	ILMN_3301052	0.4738466	0.009090909	0.00	PREDICTED: Homo sapiens misc_RNA (LOC728791), miscRNA.
LOC728809	ILMN_3305169	0.2779377	0.00	0.00	PREDICTED: Homo sapiens hypothetical LOC728809 (LOC728809), mRNA.
LOC728811	ILMN_1740443	2.65252	0.00	0.00	PREDICTED: Homo sapiens similar to UDP glycosyltransferase 2 family, polypeptide B17 (LOC728811), mRNA.
LOC728873	ILMN_3298582	2.243292	0.00	0.00	PREDICTED: Homo sapiens misc_RNA (LOC728873), miscRNA.
LOC728903	ILMN_3223500	0.2565248	0.1441558	0.00	PREDICTED: Homo sapiens hypothetical LOC728903, transcript variant 1 (LOC728903), mRNA.
LOC728946	ILMN_1657962	0.377442	0.374026	0.009090909	PREDICTED: Homo sapiens similar to keratin associated protein 1-1 (LOC728946), mRNA.
LOC728953	ILMN_3234384	0.2409441	0.1467533	0.006493506	PREDICTED: Homo sapiens similar to S19 ribosomal protein (LOC728953), mRNA.
LOC728953	ILMN_3229652	0.4880385	0.00	0.01038961	PREDICTED: Homo sapiens similar to S19 ribosomal protein (LOC728953), mRNA.
LOC728965	ILMN_3220470	2.327469	0.06233766	0.00	PREDICTED: Homo sapiens similar to hCG1749101 (LOC728965), mRNA.
LOC729008	ILMN_1738648	0.2517961	0.01168831	0.00	PREDICTED: Homo sapiens similar to Apoptosis-related protein 2 (APR-2) (LOC729008), mRNA.
LOC729021	ILMN_1809173	2.010833	0.00	0.002597403	PREDICTED: Homo sapiens hypothetical protein LOC729021 (LOC729021), mRNA.
LOC729090	ILMN_3300797	0.3366252	0.005194805	0.07272727	PREDICTED: Homo sapiens similar to Eukaryotic translation elongation factor 1 alpha 1 (LOC729090), mRNA.
LOC729120	ILMN_3298410	0.346697	0.006493506	0.2935065	PREDICTED: Homo sapiens hypothetical LOC729120 (LOC729120), mRNA.
LOC729372	ILMN_3244200	0.4199665	0.00	0.00	PREDICTED: Homo sapiens hypothetical LOC729372 (LOC729372), mRNA.
LOC729402	ILMN_3297130	0.1698367	0.00	0.4220779	Homo sapiens ribosomal protein L21-like (LOC729402), mRNA.
LOC729404	ILMN_3298294	2.120827	0.3181818	0.00	PREDICTED: Homo sapiens misc_RNA (LOC729404), miscRNA.
LOC729435	ILMN_3302054	0.2644244	0.07012987	0.00	PREDICTED: Homo sapiens misc_RNA (LOC729435), miscRNA.
LOC729602	ILMN_1752832	0.4239102	0.00	0.005194805	PREDICTED: Homo sapiens similar to nuclear pore complex interacting protein (LOC729602), mRNA.
LOC729603	ILMN_2180519	0.4670947	0.00	0.00	Homo sapiens calcium binding protein P22 pseudogene (LOC729603), non-coding RNA.
LOC729652	ILMN_3300891	2.641055	0.00	0.00	PREDICTED: Homo sapiens hypothetical protein LOC729652 (LOC729652), miscRNA.
LOC729779	ILMN_3305273	2.486369	0.00	0.00	PREDICTED: Homo sapiens misc_RNA (LOC729779), miscRNA.
LOC729970	ILMN_3305942	3.429471	0.2337662	0.009090909	PREDICTED: Homo sapiens hypothetical LOC729970 (LOC729970), mRNA.
LOC730004	ILMN_3224860	0.343866	0.007792208	0.4064935	PREDICTED: Homo sapiens misc_RNA (LOC730004), miscRNA.
LOC730256	ILMN_1704014	2.33127	0.00	0.01168831	PREDICTED: Homo sapiens hypothetical protein LOC730256 (LOC730256), mRNA.
LOC730278	ILMN_3241234	2.347808	0.00	0.00	PREDICTED: Homo sapiens hypothetical LOC730278 (LOC730278), mRNA.
LOC730284	ILMN_3222402	2.559276	0.001298701	0.02467532	PREDICTED: Homo sapiens misc_RNA (LOC730284), miscRNA.
LOC730286	ILMN_3305772	149.1406	0.00	0.001298701	PREDICTED: Homo sapiens misc_RNA (LOC730286), miscRNA.
LOC730313	ILMN_3237656	0.295707	0.00	0.00	PREDICTED: Homo sapiens hypothetical LOC730313 (LOC730313), mRNA.
LOC730417	ILMN_1773002	3.63435	0.1727273	0.007792208	PREDICTED: Homo sapiens hypothetical protein LOC730417 (LOC730417), mRNA.
LOC730427	ILMN_3235683	3.333425	0.00	0.00	PREDICTED: Homo sapiens similar to Neuron navigator 2 (Helicase APC down-regulated 1) (Retinoic acid inducible in neuroblastoma 1) (Steerin-2) (Pore membrane and/or filament-interacting-like protein 2) (Unc-53 homolog 2) (unc53H2) (LOC730427), partial mRNA.
LOC730525	ILMN_1651610	2.809235	0.1467533	0.006493506	PREDICTED: Homo sapiens hypothetical protein LOC730525 (LOC730525), mRNA.
LOC730746	ILMN_1679450	2.073574	0.1207792	0.002597403	PREDICTED: Homo sapiens similar to Heterogeneous nuclear ribonucleoprotein A1 (Helix-destabilizing protein) (Single-strand RNA-binding protein) (hnRNP core protein A1) (HDP) (LOC730746), mRNA.
LOC730990	ILMN_3302499	0.3850706	0.005194805	0.07792208	PREDICTED: Homo sapiens hypothetical LOC730990 (LOC730990), mRNA.
LOC730993	ILMN_3301585	0.2151865	0.00	0.006493506	PREDICTED: Homo sapiens misc_RNA (LOC730993), miscRNA.
LOC730994	ILMN_1680774	2.148291	0.00	0.00	PREDICTED: Homo sapiens similar to NACHT, leucine rich repeat and PYD (pyrin domain) containing 1, transcript variant 1 (LOC730994), mRNA.
LOC731035	ILMN_1712230	2.99713	0.02727273	0.00	PREDICTED: Homo sapiens hypothetical LOC731035 (LOC731035), mRNA.
LOC731186	ILMN_1900154	3.918947	0.009090909	0.04675325	PREDICTED: Homo sapiens hypothetical protein LOC731186 (LOC731186), mRNA.
LOC731542	ILMN_3227321	0.4887899	0.001298701	0.01168831	PREDICTED: Homo sapiens misc_RNA (LOC731542), miscRNA.
LOC731777	ILMN_1703102	2.005516	0.2116883	0.007792208	PREDICTED: Homo sapiens similar to heat shock 70kD protein binding protein (LOC731777), mRNA.
LOC731835	ILMN_1847363	0.446295	0.00	0.00	PREDICTED: Homo sapiens hypothetical protein LOC731835 (LOC731835), mRNA.
LOC732316	ILMN_1876539	24.28027	0.001298701	0.1233766	PREDICTED: Homo sapiens hypothetical protein LOC732316 (LOC732316), mRNA.
LOC732419	ILMN_3241212	0.1723356	0.001298701	0.02857143	PREDICTED: Homo sapiens hypothetical LOC732419 (LOC732419), mRNA.
LOC791120	ILMN_3240226	2.130188	0.04805195	0.00	Homo sapiens hypothetical LOC791120 (LOC791120), non-coding RNA.
LOC90342	ILMN_1769752	0.4009589	0.2727273	0.00	PREDICTED: Homo sapiens similar to fer-1 like protein 3 (LOC90342), mRNA.
LOC90586	ILMN_2219618	0.3608035	0.001298701	0.03896104	Homo sapiens AOC3 pseudogene (LOC90586), non-coding RNA.
LOC91561	ILMN_1691053	2.01044	0.001298701	0.02987013	PREDICTED: Homo sapiens similar to ribosomal protein S2, transcript variant 3 (LOC91561), mRNA.
LOC91661	ILMN_1671651	3.247849	0.00	0.00	Homo sapiens hypothetical protein BC001610 (LOC91661), mRNA.
LOC91664	ILMN_1791642	2.088708	0.01038961	0.00	PREDICTED: Homo sapiens hypothetical protein BC007307 (LOC91664), mRNA.
LOC91948	ILMN_1815218	7.374619	0.00	0.00	PREDICTED: Homo sapiens hypothetical protein LOC91948 (LOC91948), mRNA.
LOC92973	ILMN_3242362	3.772538	0.2415584	0.00	Homo sapiens hypothetical LOC92973 (LOC92973), non-coding RNA.
LOC96610	ILMN_1723232	2.180255	0.00	0.00	Homo sapiens hypothetical protein similar to KIAA0187 gene product (LOC96610), mRNA.
LONP2	ILMN_2216265	0.4587792	0.00	0.006493506	Homo sapiens lon peptidase 2, peroxisomal (LONP2), mRNA.
LOXL3	ILMN_1733515	0.4333716	0.3168831	0.009090909	Homo sapiens lysyl oxidase-like 3 (LOXL3), mRNA.
LPAR3	ILMN_3243253	0.1767999	0.005194805	0.02857143	Homo sapiens lysophosphatidic acid receptor 3 (LPAR3), mRNA.
LPIN2	ILMN_1670028	2.209734	0.00	0.002597403	Homo sapiens lipin 2 (LPIN2), mRNA.
LRAP	ILMN_2123312	0.3121999	0.005194805	0.1220779	Homo sapiens leukocyte-derived arginine aminopeptidase (LRAP), mRNA.
LRCH1	ILMN_1683692	3.68805	0.001298701	0.006493506	Homo sapiens leucine-rich repeats and calponin homology (CH) domain containing 1 (LRCH1), mRNA.
LRCH4	ILMN_2157075	0.2601848	0.00	0.00	Homo sapiens leucine-rich repeats and calponin homology (CH) domain containing 4 (LRCH4), mRNA.
LRP1	ILMN_1669772	63.82629	0.00	0.007792208	Homo sapiens low density lipoprotein-related protein 1 (alpha-2-macroglobulin receptor) (LRP1), mRNA.
LRP8	ILMN_2302654	0.3816554	0.00	0.009090909	Homo sapiens low density lipoprotein receptor-related protein 8, apolipoprotein e receptor (LRP8), transcript variant 4, mRNA.
LRRC56	ILMN_1759772	0.4309044	0.00	0.002597403	Homo sapiens leucine rich repeat containing 56 (LRRC56), mRNA.
LRRFIP1	ILMN_2214997	0.3931162	0.3181818	0.00	Homo sapiens leucine rich repeat (in FLII) interacting protein 1 (LRRFIP1), mRNA.
LRTOMT	ILMN_2185339	0.2852133	0.005194805	0.03766234	Homo sapiens leucine rich transmembrane and 0-methyltransferase domain containing (LRTOMT), mRNA.
LTB4R	ILMN_1747251	2.11295	0.00	0.00	Homo sapiens leukotriene B4 receptor (LTB4R), mRNA.
LTF	ILMN_1677920	3.803243	0.00	0.00	Homo sapiens lactotransferrin (LTF), mRNA.
LYPLA2P1	ILMN_1804306	0.344418	0.005194805	0.02857143	Homo sapiens lysophospholipase II pseudogene 1 (LYPLA2P1) on chromosome 6.
MACROD1	ILMN_1740960	2.087846	0.4324675	0.005194805	Homo sapiens MACRO domain containing 1 (MACROD1), mRNA.
MAFF	ILMN_2322375	0.2783312	0.00	0.00	Homo sapiens v-maf musculoaponeurotic fibrosarcoma oncogene homolog F (avian) (MAFF), transcript variant 1, mRNA.
MAFF	ILMN_1680139	5.490109	0.001298701	0.07402597	Homo sapiens v-maf musculoaponeurotic fibrosarcoma oncogene homolog F (avian) (MAFF), transcript variant 1, mRNA.
MAGEA2	ILMN_1684607	0.2887056	0.00	0.00	Homo sapiens melanoma antigen family A, 2 (MAGEA2), transcript variant 1, mRNA.
MAGEA2	ILMN_1677269	2.617812	0.00	0.00	Homo sapiens melanoma antigen family A, 2 (MAGEA2), transcript variant 3, mRNA.
MAGEA2	ILMN_2319919	3.637745	0.01168831	0.00	Homo sapiens melanoma antigen family A, 2 (MAGEA2), transcript variant 1, mRNA.
MAGEA9B	ILMN_1670255	3.559756	0.00	0.00	Homo sapiens melanoma antigen family A, 9B (MAGEA9B), mRNA.
MAGED2	ILMN_1661417	2.857813	0.00	0.00	Homo sapiens melanoma antigen family D, 2 (MAGED2), transcript variant 3, mRNA.
MAGT1	ILMN_1721349	0.4045343	0.00	0.00	Homo sapiens magnesium transporter 1 (MAGT1), mRNA.
MAN2C1	ILMN_2111739	2.285312	0.005194805	0.02727273	Homo sapiens mannosidase, alpha, class 2C, member 1 (MAN2C1), mRNA.
MANEA	ILMN_1805941	10.52935	0.007792208	0.3168831	PREDICTED: Homo sapiens mannosidase, endo-alpha (MANEA), mRNA.
MANEAL	ILMN_1662147	0.315985	0.001298701	0.1441558	Homo sapiens mannosidase, endo-alpha-like (MANEAL), transcript variant 1, mRNA.
MAP3K10	ILMN_1658152	0.2411813	0.1857143	0.007792208	Homo sapiens mitogen-activated protein kinase kinase kinase 10 (MAP3K10), mRNA.
MAP3K5	ILMN_1726547	0.4587269	0.2363636	0.005194805	Homo sapiens mitogen-activated protein kinase kinase kinase 5 (MAP3K5), mRNA.
MAPK15	ILMN_1768506	0.03794159	0.007792208	0.1506494	Homo sapiens mitogen-activated protein kinase 15 (MAPK15), mRNA.
MAPK9	ILMN_2400297	0.4434813	0.112987	0.006493506	Homo sapiens mitogen-activated protein kinase 9 (MAPK9), transcript variant JNK2-a2, mRNA.
MAST2	ILMN_1690922	0.2045128	0.001298701	0.125974	Homo sapiens microtubule associated serine/threonine kinase 2 (MAST2), mRNA.
MAT2A	ILMN_1737298	0.4126484	0.2103896	0.009090909	Homo sapiens methionine adenosyltransferase II, alpha (MAT2A), mRNA.
MAT2B	ILMN_1680246	18.11621	0.005194805	0.1467533	Homo sapiens methionine adenosyltransferase II, beta (MAT2B), transcript variant 1, mRNA.
MATR3	ILMN_2411076	2.711208	0.009090909	0.06883117	Homo sapiens matrin 3 (MATR3), transcript variant 1, mRNA.
MAZ	ILMN_2409793	2.283143	0.2675325	0.009090909	Homo sapiens MYC-associated zinc finger protein (purine-binding transcription factor) (MAZ), transcript variant 2, mRNA.
MBD4	ILMN_2055310	0.4628522	0.07792208	0.00	Homo sapiens methyl-CpG binding domain protein 4 (MBD4), mRNA.
MBNL1	ILMN_1807304	0.4281011	0.03376623	0.00	Homo sapiens muscleblind-like (Drosophila) (MBNL1), transcript variant 6, mRNA.
MBP	ILMN_2331544	2.253922	0.00	0.00	Homo sapiens myelin basic protein (MBP), transcript variant 7, mRNA.
MBTD1	ILMN_2101650	0.2502381	0.00	0.00	Homo sapiens mbt domain containing 1 (MBTD1), mRNA.
MBTD1	ILMN_2101651	0.3801846	0.05714286	0.00	Homo sapiens mbt domain containing 1 (MBTD1), mRNA.
MCART1	ILMN_1772492	0.3729231	0.2571429	0.006493506	Homo sapiens mitochondrial carrier triple repeat 1 (MCART1), mRNA.
MCF2L2	ILMN_2064355	3.486441	0.01818182	0.00	Homo sapiens MCF.2 cell line derived transforming sequence-like 2 (MCF2L2), mRNA.
MDM4	ILMN_1746020	2.013457	0.003896104	0.02597403	Homo sapiens Mdm4 p53 binding protein homolog (mouse) (MDM4), mRNA.
MECP2	ILMN_1702715	3.348382	0.00	0.00	Homo sapiens methyl CpG binding protein 2 (Rett syndrome) (MECP2), mRNA.
MED16	ILMN_1800451	0.4852188	0.00	0.00	Homo sapiens mediator complex subunit 16 (MED16), mRNA.
MED16	ILMN_1790782	0.4859082	0.00	0.00	Homo sapiens mediator complex subunit 16 (MED16), mRNA.
MED27	ILMN_1716876	0.1585042	0.2844156	0.006493506	Homo sapiens mediator complex subunit 27 (MED27), mRNA.
MEIS3	ILMN_2301677	0.1647103	0.1857143	0.005194805	Homo sapiens Meis homeobox 3 (MEIS3), transcript variant 2, mRNA.
MEPCE	ILMN_2180827	0.2895576	0.2454545	0.009090909	Homo sapiens methylphosphate capping enzyme (MEPCE), mRNA.
METRNL	ILMN_1801610	2.959666	0.00	0.005194805	PREDICTED: Homo sapiens meteorin, glial cell differentiation regulator-like (METRNL), mRNA.
METRNL	ILMN_2342066	3.064728	0.00	0.005194805	Homo sapiens meteorin, glial cell differentiation regulator-like (METRNL), mRNA.
METTL1	ILMN_1815190	0.4015965	0.005194805	0.00	Homo sapiens methyltransferase like 1 (METTL1), transcript variant 1, mRNA.
METTL1	ILMN_3306997	0.4913177	0.00	0.00	Homo sapiens methyltransferase like 1 (METTL1), transcript variant 1, mRNA.
METTL10	ILMN_1655780	2.113853	0.08441558	0.00	Homo sapiens methyltransferase like 10 (METTL10), mRNA.
MEX3A	ILMN_3239177	2.075173	0.001298701	0.009090909	Homo sapiens mex-3 homolog A (C. elegans) (MEX3A), mRNA.
MFSD5	ILMN_1702065	0.435975	0.007792208	0.2012987	Homo sapiens major facilitator superfamily domain containing 5 (MFSD5), mRNA.
MGAT2	ILMN_2346831	3.609042	0.05844156	0.00	Homo sapiens mannosyl (alpha-1,6-)-glycoprotein beta-1,2-N-acetylglucosaminyltransferase (MGAT2), transcript variant 2, mRNA.
MGC12982	ILMN_3309468	2.593002	0.00	0.00	Homo sapiens hypothetical protein MGC12982 (MGC12982), non-coding RNA.
MGC16384	ILMN_3248324	0.4295437	0.1272727	0.002597403	PREDICTED: Homo sapiens hypothetical protein MGC16384 (MGC16384), mRNA.
MGC61598	ILMN_1658847	0.4205554	0.01948052	0.00	PREDICTED: Homo sapiens similar to ankyrin-repeat protein Nrarp (MGC61598), mRNA.
MGC72104	ILMN_1688318	2.571692	0.001298701	0.00	Homo sapiens similar to FRG1 protein (FSHD region gene 1 protein) (MGC72104), mRNA.
MID1IP1	ILMN_1668960	2.653033	0.005194805	0.1467533	Homo sapiens MID1 interacting protein 1 (gastrulation specific G12 homolog (zebrafish)) (MID1IP1), transcript variant 1, mRNA.
MIMT1	ILMN_3237745	2.235046	0.001298701	0.00	Homo sapiens MER1 repeat containing imprinted transcript 1 (non-protein coding) (MIMT1), non-coding RNA.
MINA	ILMN_1689624	2.259786	0.00	0.002597403	Homo sapiens MYC induced nuclear antigen (MINA), transcript variant 3, mRNA.
MINPP1	ILMN_1664994	0.2887046	0.001298701	0.02727273	Homo sapiens multiple inositol polyphosphate histidine phosphatase, 1 (MINPP1), mRNA.
MIR1253	ILMN_3308828	0.3202157	0.001298701	0.08701298	Homo sapiens microRNA 1253 (MIR1253), microRNA.
MIR1978	ILMN_3310491	0.1697152	0.001298701	0.006493506	Homo sapiens microRNA 1978 (MIR1978), microRNA.
MIR300	ILMN_3309664	2.146165	0.00	0.00	Homo sapiens microRNA 300 (MIR300), microRNA.
MIR345	ILMN_3310386	2.304276	0.00	0.006493506	Homo sapiens microRNA 345 (MIR345), microRNA.
MIR423	ILMN_3308053	11.70939	0.1038961	0.00	Homo sapiens microRNA 423 (MIR423), microRNA.
MIR607	ILMN_3308607	2.388554	0.001298701	0.02857143	Homo sapiens microRNA 607 (MIR607), microRNA.
MIRLET7I	ILMN_3309204	0.3930295	0.00	0.00	Homo sapiens microRNA let-7i (MIRLET7I), microRNA.
MIS12	ILMN_1718069	0.4473243	0.00	0.00	Homo sapiens MIS12, MIND kinetochore complex component, homolog (S. pombe) (MIS12), mRNA.
MKI67IP	ILMN_1786189	0.4789053	0.00	0.00	Homo sapiens MKI67 (FHA domain) interacting nucleolar phosphoprotein (MKI67IP), mRNA.
MKL2	ILMN_1690807	0.2451868	0.00	0.00	Homo sapiens MKL/myocardin-like 2 (MKL2), mRNA.
MKNK2	ILMN_1654060	3.222878	0.00	0.00	Homo sapiens MAP kinase interacting serine/threonine kinase 2 (MKNK2), transcript variant 2, mRNA.
MLC1	ILMN_1747725	0.1648266	0.001298701	0.00	Homo sapiens megalencephalic leukoencephalopathy with subcortical cysts 1 (MLC1), transcript variant 1, mRNA.
MLL3	ILMN_1736165	2.275934	0.2493507	0.00	Homo sapiens myeloid/lymphoid or mixed-lineage leukemia 3 (MLL3), mRNA.
MLL3	ILMN_2408877	2.437143	0.2493507	0.00	Homo sapiens myeloid/lymphoid or mixed-lineage leukemia 3 (MLL3), mRNA.
MLL5	ILMN_2259633	2.300986	0.00	0.00	Homo sapiens myeloid/lymphoid or mixed-lineage leukemia 5 (trithorax homolog, Drosophila) (MLL5), transcript variant 1, mRNA.
MLL5	ILMN_2344988	3.420268	0.00	0.00	Homo sapiens myeloid/lymphoid or mixed-lineage leukemia 5 (trithorax homolog, Drosophila) (MLL5), transcript variant 1, mRNA.
MLLT1	ILMN_1706590	0.1995956	0.005194805	0.02857143	Homo sapiens myeloid/lymphoid or mixed-lineage leukemia (trithorax homolog, Drosophila); translocated to, 1 (MLLT1), mRNA.
MMP23B	ILMN_2193325	0.4776959	0.001298701	0.02727273	Homo sapiens matrix metallopeptidase 23B (MMP23B), mRNA.
MNX1	ILMN_3240365	0.3835061	0.001298701	0.01948052	Homo sapiens motor neuron and pancreas homeobox 1 (MNX1), transcript variant 1, mRNA.
MOAP1	ILMN_1804988	2.006571	0.00	0.00	Homo sapiens modulator of apoptosis 1 (MOAP1), mRNA.
MOCS1	ILMN_2247988	0.4955399	0.001298701	0.1363636	Homo sapiens molybdenum cofactor synthesis 1 (MOCS1), transcript variant 4, mRNA.
MOCS2	ILMN_1797925	2.50034	0.00	0.00	Homo sapiens molybdenum cofactor synthesis 2 (MOCS2), transcript variant 3, mRNA.
MOCS2	ILMN_2274923	5.722311	0.00	0.00	Homo sapiens molybdenum cofactor synthesis 2 (MOCS2), transcript variant 1, mRNA.
MPP2	ILMN_1654217	0.1284699	0.00	0.006493506	Homo sapiens membrane protein, palmitoylated 2 (MAGUK p55 subfamily member 2) (MPP2), mRNA.
MRAS	ILMN_1748881	2.173355	0.00	0.00	Homo sapiens muscle RAS oncogene homolog (MRAS), transcript variant 1, mRNA.
MRFAP1L1	ILMN_1764827	4.189607	0.001298701	0.00	Homo sapiens Morf4 family associated protein 1-like 1 (MRFAP1L1), transcript variant 1, mRNA.
MRP63	ILMN_2203807	0.4334522	0.00	0.00	Homo sapiens mitochondrial ribosomal protein 63 (MRP63), nuclear gene encoding mitochondrial protein, mRNA.
MRPL27	ILMN_1727558	0.3220132	0.00	0.00	Homo sapiens mitochondrial ribosomal protein L27 (MRPL27), nuclear gene encoding mitochondrial protein, transcript variant 2, mRNA.
MRPL27	ILMN_1753976	2.110568	0.00	0.00	Homo sapiens mitochondrial ribosomal protein L27 (MRPL27), nuclear gene encoding mitochondrial protein, transcript variant 3, mRNA.
MRPL45	ILMN_1808301	2.02752	0.4948052	0.006493506	Homo sapiens mitochondrial ribosomal protein L45 (MRPL45), nuclear gene encoding mitochondrial protein, mRNA.
MRRF	ILMN_1701306	2.010136	0.001298701	0.01948052	Homo sapiens mitochondrial ribosome recycling factor (MRRF), nuclear gene encoding mitochondrial protein, transcript variant 3, mRNA.
MS4A2	ILMN_1806721	31.10046	0.00	0.02727273	Homo sapiens membrane-spanning 4-domains, subfamily A, member 2 (Fc fragment of IgE, high affinity I, receptor for; beta polypeptide) (MS4A2), mRNA.
MSH5	ILMN_1780292	2.348216	0.00	0.00	Homo sapiens mutS homolog 5 (E. coli) (MSH5), transcript variant 3, mRNA.
MSTO1	ILMN_1707337	0.3438905	0.009090909	0.00	Homo sapiens misato homolog 1 (Drosophila) (MSTO1), mRNA.
MT1F	ILMN_1718766	0.4953823	0.2246753	0.006493506	Homo sapiens metallothionein 1F (MT1F), mRNA.
MTG1	ILMN_1775328	0.3934445	0.00	0.00	Homo sapiens mitochondrial GTPase 1 homolog (S. cerevisiae) (MTG1), nuclear gene encoding mitochondrial protein, mRNA.
MTMR3	ILMN_2380605	3.481962	0.00	0.00	Homo sapiens myotubularin related protein 3 (MTMR3), transcript variant 1, mRNA.
MTRR	ILMN_2377977	2.37799	0.007792208	0.06753246	Homo sapiens 5-methyltetrahydrofolate-homocysteine methyltransferase reductase (MTRR), transcript variant 1, mRNA.
MTSS1	ILMN_2073289	0.3816334	0.001298701	0.05584415	Homo sapiens metastasis suppressor 1 (MTSS1), mRNA.
MTSS1L	ILMN_3240173	2.249223	0.00	0.002597403	Homo sapiens metastasis suppressor 1-like (MTSS1L), mRNA.
MUDENG	ILMN_2204297	0.4997779	0.00	0.00	Homo sapiens MU-2/AP1M2 domain containing, death-inducing (MUDENG), mRNA.
MUL1	ILMN_3235168	0.4531839	0.2779221	0.006493506	Homo sapiens mitochondrial E3 ubiquitin ligase 1 (MUL1), nuclear gene encoding mitochondrial protein, mRNA.
MUM1	ILMN_1764764	0.3911927	0.00	0.00	Homo sapiens melanoma associated antigen (mutated) 1 (MUM1), mRNA.
MXD1	ILMN_2214678	4.227535	0.00	0.009090909	Homo sapiens MAX dimerization protein 1 (MXD1), mRNA.
MXD4	ILMN_1756541	0.2823339	0.00	0.00	Homo sapiens MAX dimerization protein 4 (MXD4), mRNA.
MXRA8	ILMN_2068257	2.273542	0.007792208	0.08311688	Homo sapiens matrix-remodelling associated 8 (MXRA8), mRNA.
MYC	ILMN_2110908	0.4251297	0.2883117	0.009090909	Homo sapiens v-myc myelocytomatosis viral oncogene homolog (avian) (MYC), mRNA.
MYC	ILMN_1680618	0.4679719	0.00	0.00	Homo sapiens v-myc myelocytomatosis viral oncogene homolog (avian) (MYC), mRNA.
MYO3B	ILMN_2096970	0.1082286	0.00	0.00	Homo sapiens myosin IIIB (MYO3B), mRNA.
MYOM1	ILMN_1680344	0.1858697	0.1324675	0.006493506	Homo sapiens myomesin 1, 185kDa (MYOM1), transcript variant 1, mRNA.
MYRIP	ILMN_1763083	0.4702688	0.00	0.00	PREDICTED: Homo sapiens myosin VIIA and Rab interacting protein, transcript variant 3 (MYRIP), mRNA.
MYT1L	ILMN_1685582	3.08639	0.00	0.00	Homo sapiens myelin transcription factor 1-like (MYT1L), mRNA.
N4BP2	ILMN_1782273	0.3208141	0.00	0.00	Homo sapiens Nedd4 binding protein 2 (N4BP2), mRNA.
N6AMT1	ILMN_2315569	0.3523638	0.009090909	0.08961039	Homo sapiens N-6 adenine-specific DNA methyltransferase 1 (putative) (N6AMT1), transcript variant 2, mRNA.
NAB2	ILMN_1721922	2.034092	0.00	0.00	Homo sapiens NGFI-A binding protein 2 (EGR1 binding protein 2) (NAB2), mRNA.
NACC2	ILMN_3242377	2.711953	0.005194805	0.3753247	Homo sapiens NACC family member 2, BEN and BTB (POZ) domain containing (NACC2), mRNA.
NAGA	ILMN_1784651	7.105794	0.00	0.00	Homo sapiens N-acetylgalactosaminidase, alpha- (NAGA), mRNA.
NAMPT	ILMN_1653871	2.334617	0.007792208	0.07792208	Homo sapiens nicotinamide phosphoribosyltransferase (NAMPT), mRNA.
NAMPT	ILMN_1753111	57.93296	0.003896104	0.08311688	Homo sapiens nicotinamide phosphoribosyltransferase (NAMPT), mRNA.
NANOS1	ILMN_2377829	0.1272264	0.00	0.00	Homo sapiens nanos homolog 1 (Drosophila) (NANOS1), transcript variant 2, mRNA.
NAPEPLD	ILMN_2118229	0.3664736	0.00	0.00	Homo sapiens N-acyl phosphatidylethanolamine phospholipase D (NAPEPLD), mRNA.
NAV2	ILMN_3307221	2.303294	0.00	0.00	Homo sapiens neuron navigator 2 (NAV2), transcript variant 2, mRNA.
NBPF10	ILMN_2155719	2.066938	0.00	0.00	Homo sapiens neuroblastoma breakpoint family, member 10 (NBPF10), mRNA. XM_930727 XM_930739 XM_930751 XM_930759 XM_930766 XM_930776 XM_930785 XM_930797 XM_930808 XM_930830 XM_930841 XM_930850 XM_930862 XM_930872 XM_930880 XM_930889 XM_930897 XM_930903 XM_930910 XM_930917 XM_930926 XM_930936 XM_930943 XM_930951 XM_930954 XM_930961 XM_930967 XM_930975 XM_930985 XM_930993 XM_931003 XM_931009 XM_9310…
NBPF8	ILMN_3230608	2.093054	0.00	0.00	PREDICTED: Homo sapiens neuroblastoma breakpoint family, member 8 (NBPF8), mRNA.
NBR2	ILMN_1666169	2.724062	0.2558441	0.006493506	Homo sapiens neighbor of BRCA1 gene 2 (NBR2), mRNA.
NCDN	ILMN_1704354	0.3816532	0.4688312	0.002597403	Homo sapiens neurochondrin (NCDN), transcript variant 3, mRNA.
NCF4	ILMN_1757361	15.26416	0.00	0.00	Homo sapiens neutrophil cytosolic factor 4, 40kDa (NCF4), transcript variant 2, mRNA.
NCK2	ILMN_2356632	3.034315	0.00	0.00	Homo sapiens NCK adaptor protein 2 (NCK2), transcript variant 1, mRNA.
NCLN	ILMN_3237632	0.4968195	0.1480519	0.00	Homo sapiens nicalin homolog (zebrafish) (NCLN), mRNA.
NCOA3	ILMN_2347693	2.199128	0.001298701	0.3506494	Homo sapiens nuclear receptor coactivator 3 (NCOA3), transcript variant 1, mRNA.
NCOR1	ILMN_2186369	2.871159	0.001298701	0.00	Homo sapiens nuclear receptor co-repressor 1 (NCOR1), mRNA.
NCOR2	ILMN_1698419	2.085254	0.00	0.00	Homo sapiens nuclear receptor co-repressor 2 (NCOR2), transcript variant 2, mRNA.
NCRNA00094	ILMN_3242091	0.4709743	0.001298701	0.01038961	Homo sapiens non-protein coding RNA 94 (NCRNA00094), non-coding RNA.
NDRG1	ILMN_1809931	3.510128	0.00	0.00	Homo sapiens N-myc downstream regulated gene 1 (NDRG1), mRNA.
NDST1	ILMN_1807283	0.4918919	0.006493506	0.1688312	Homo sapiens N-deacetylase/N-sulfotransferase (heparan glucosaminyl) 1 (NDST1), mRNA.
NEFL	ILMN_1659086	0.384181	0.4792208	0.006493506	Homo sapiens neurofilament, light polypeptide 68kDa (NEFL), mRNA.
NEIL1	ILMN_1812622	2.637127	0.001298701	0.1246753	Homo sapiens nei endonuclease VIII-like 1 (E. coli) (NEIL1), mRNA.
NET1	ILMN_2359345	2.127001	0.003896104	0.02857143	Homo sapiens neuroepithelial cell transforming 1 (NET1), transcript variant 2, mRNA.
NET1	ILMN_2267535	3.496267	0.001298701	0.01948052	Homo sapiens neuroepithelial cell transforming 1 (NET1), transcript variant 2, mRNA.
NEURL1B	ILMN_3245983	0.4725602	0.007792208	0.1311688	Homo sapiens neuralized homolog 1B (Drosophila) (NEURL1B), mRNA.
NF2	ILMN_1747580	2.015558	0.1805195	0.009090909	Homo sapiens neurofibromin 2 (bilateral acoustic neuroma) (NF2), transcript variant 12, mRNA.
NFATC1	ILMN_2384188	2.143429	0.003896104	0.03376623	Homo sapiens nuclear factor of activated T-cells, cytoplasmic, calcineurin-dependent 1 (NFATC1), transcript variant 4, mRNA.
NFATC4	ILMN_1796018	0.3989647	0.00	0.00	Homo sapiens nuclear factor of activated T-cells, cytoplasmic, calcineurin-dependent 4 (NFATC4), mRNA.
NFIL3	ILMN_1707312	2.143028	0.00	0.4857143	Homo sapiens nuclear factor, interleukin 3 regulated (NFIL3), mRNA.
NFKB2	ILMN_2390859	4.015752	0.00	0.00	Homo sapiens nuclear factor of kappa light polypeptide gene enhancer in B-cells 2 (p49/p100) (NFKB2), transcript variant 2, mRNA.
NFKBIB	ILMN_1712754	3.052909	0.001298701	0.01948052	Homo sapiens nuclear factor of kappa light polypeptide gene enhancer in B-cells inhibitor, beta (NFKBIB), transcript variant 2, mRNA.
NFKBIE	ILMN_1717313	0.4210524	0.007792208	0.00	Homo sapiens nuclear factor of kappa light polypeptide gene enhancer in B-cells inhibitor, epsilon (NFKBIE), mRNA.
NFKBIZ	ILMN_1719695	0.141911	0.00	0.00	Homo sapiens nuclear factor of kappa light polypeptide gene enhancer in B-cells inhibitor, zeta (NFKBIZ), transcript variant 2, mRNA.
NFS1	ILMN_1761314	2.894765	0.001298701	0.00	Homo sapiens NFS1 nitrogen fixation 1 homolog (S. cerevisiae) (NFS1), nuclear gene encoding mitochondrial protein, mRNA.
NGEF	ILMN_1809613	2.837861	0.00	0.00	Homo sapiens neuronal guanine nucleotide exchange factor (NGEF), mRNA.
NHP2L1	ILMN_1697614	2.361935	0.1831169	0.006493506	Homo sapiens NHP2 non-histone chromosome protein 2-like 1 (S. cerevisiae) (NHP2L1), transcript variant 2, mRNA.
NIN	ILMN_1724753	0.435039	0.00	0.02077922	Homo sapiens ninein (GSK3B interacting protein) (NIN), transcript variant 2, mRNA.
NLRP8	ILMN_2075794	0.3383816	0.001298701	0.00	Homo sapiens NLR family, pyrin domain containing 8 (NLRP8), mRNA.
NNT	ILMN_2336647	0.2116561	0.1675325	0.006493506	Homo sapiens nicotinamide nucleotide transhydrogenase (NNT), nuclear gene encoding mitochondrial protein, transcript variant 1, mRNA.
NOC3L	ILMN_2187727	0.4908721	0.00	0.00	Homo sapiens nucleolar complex associated 3 homolog (S. cerevisiae) (NOC3L), mRNA.
NOL3	ILMN_2059797	3.067182	0.00	0.00	Homo sapiens nucleolar protein 3 (apoptosis repressor with CARD domain) (NOL3), mRNA.
NOL6	ILMN_1665442	0.2531681	0.005194805	0.04935065	Homo sapiens nucleolar protein family 6 (RNA-associated) (NOL6), transcript variant alpha, mRNA.
NOMO1	ILMN_1702114	2.132433	0.00	0.00	Homo sapiens NODAL modulator 1 (NOMO1), mRNA.
NPHP3	ILMN_1730539	4.087621	0.00	0.00	Homo sapiens nephronophthisis 3 (adolescent) (NPHP3), mRNA.
NPPB	ILMN_1763382	3.295118	0.00	0.00	Homo sapiens natriuretic peptide precursor B (NPPB), mRNA.
NR2C2	ILMN_3251303	2.025074	0.01948052	0.00	Homo sapiens nuclear receptor subfamily 2, group C, member 2 (NR2C2), mRNA.
NR6A1	ILMN_1686832	3.003576	0.00	0.005194805	Homo sapiens nuclear receptor subfamily 6, group A, member 1 (NR6A1), transcript variant 2, mRNA.
NR6A1	ILMN_2352881	3.308509	0.00	0.009090909	Homo sapiens nuclear receptor subfamily 6, group A, member 1 (NR6A1), transcript variant 2, mRNA.
NRGN	ILMN_1705686	2.910818	0.001298701	0.00	Homo sapiens neurogranin (protein kinase C substrate, RC3) (NRGN), mRNA.
NSBP1	ILMN_1749799	3.170045	0.001298701	0.02857143	Homo sapiens nucleosomal binding protein 1 (NSBP1), mRNA.
NSUN5B	ILMN_1722450	0.1184227	0.003896104	0.03506494	Homo sapiens NOP2/Sun domain family, member 5B (NSUN5B), transcript variant 1, mRNA.
NTF4	ILMN_3237085	2.184713	0.1909091	0.00	Homo sapiens neurotrophin 4 (NTF4), mRNA.
NUCKS1	ILMN_1680692	0.4474621	0.01168831	0.00	Homo sapiens nuclear casein kinase and cyclin-dependent kinase substrate 1 (NUCKS1), mRNA.
NUDT18	ILMN_1787885	2.326453	0.00	0.006493506	Homo sapiens nudix (nucleoside diphosphate linked moiety X)-type motif 18 (NUDT18), mRNA.
NUDT6	ILMN_1780659	2.110322	0.3922078	0.009090909	Homo sapiens nudix (nucleoside diphosphate linked moiety X)-type motif 6 (NUDT6), transcript variant 1, mRNA.
NUDT8	ILMN_2175659	0.07718991	0.00	0.00	Homo sapiens nudix (nucleoside diphosphate linked moiety X)-type motif 8 (NUDT8), mRNA.
NUFIP2	ILMN_2102693	0.4164457	0.00	0.001298701	Homo sapiens nuclear fragile X mental retardation protein interacting protein 2 (NUFIP2), mRNA.
NUP98	ILMN_1684074	3.324728	0.07792208	0.00	Homo sapiens nucleoporin 98kDa (NUP98), transcript variant 1, mRNA.
NUPR1	ILMN_2404688	4.546229	0.005194805	0.2467532	Homo sapiens nuclear protein, transcriptional regulator, 1 (NUPR1), transcript variant 1, mRNA.
NXT1	ILMN_1760280	0.4126167	0.00	0.006493506	Homo sapiens NTF2-like export factor 1 (NXT1), mRNA.
OAF	ILMN_1668345	0.4553072	0.00	0.02857143	Homo sapiens OAF homolog (Drosophila) (OAF), mRNA.
OCIAD1	ILMN_2330495	0.4380615	0.005194805	0.2194805	Homo sapiens OCIA domain containing 1 (OCIAD1), transcript variant 5, mRNA.
OCRL	ILMN_2382121	2.145488	0.00	0.00	Homo sapiens oculocerebrorenal syndrome of Lowe (OCRL), transcript variant b, mRNA.
OGFOD1	ILMN_1677953	0.4897137	0.00	0.00	Homo sapiens 2-oxoglutarate and iron-dependent oxygenase domain containing 1 (OGFOD1), mRNA.
OGFRL1	ILMN_1715809	2.042399	0.00	0.00	Homo sapiens opioid growth factor receptor-like 1 (OGFRL1), mRNA.
OMD	ILMN_1749846	7.934493	0.00	0.00	Homo sapiens osteomodulin (OMD), mRNA.
OPN3	ILMN_1670844	4.26144	0.1935065	0.009090909	Homo sapiens opsin 3 (OPN3), mRNA.
OPRM1	ILMN_1803261	0.27251	0.00	0.00	Homo sapiens opioid receptor, mu 1 (OPRM1), transcript variant MOR-1X, mRNA.
OPRM1	ILMN_1689129	0.4352259	0.00	0.00	Homo sapiens opioid receptor, mu 1 (OPRM1), transcript variant MOR-1X, mRNA.
OR10J1	ILMN_1809964	3.509584	0.00	0.00	Homo sapiens olfactory receptor, family 10, subfamily J, member 1 (OR10J1), mRNA.
OR1D4	ILMN_1774650	0.4903842	0.001298701	0.1155844	Homo sapiens olfactory receptor, family 1, subfamily D, member 4 (OR1D4), mRNA.
OR2A20P	ILMN_1738976	4.357924	0.1766234	0.005194805	Homo sapiens olfactory receptor, family 2, subfamily A, member 20 pseudogene (OR2A20P), non-coding RNA.
OR2W3	ILMN_1811927	0.4555988	0.00	0.00	Homo sapiens olfactory receptor, family 2, subfamily W, member 3 (OR2W3), mRNA.
OR4D2	ILMN_1807883	3.946611	0.00	0.00	Homo sapiens olfactory receptor, family 4, subfamily D, member 2 (OR4D2), mRNA.
OR7E156P	ILMN_2090351	2.306899	0.003896104	0.02467532	Homo sapiens olfactory receptor, family 7, subfamily E, member 156 pseudogene (OR7E156P), non-coding RNA.
OR8K5	ILMN_1793962	0.3346683	0.4415585	0.006493506	Homo sapiens olfactory receptor, family 8, subfamily K, member 5 (OR8K5), mRNA.
ORC4L	ILMN_1740083	0.3429872	0.00	0.00	Homo sapiens origin recognition complex, subunit 4-like (yeast) (ORC4L), transcript variant 3, mRNA.
ORMDL2	ILMN_1774708	0.383007	0.003896104	0.00	Homo sapiens ORM1-like 2 (S. cerevisiae) (ORMDL2), mRNA.
OS9	ILMN_2361807	2.379005	0.001298701	0.00	Homo sapiens amplified in osteosarcoma (OS9), transcript variant 1, mRNA.
OSBPL9	ILMN_2313856	2.136593	0.001298701	0.00	Homo sapiens oxysterol binding protein-like 9 (OSBPL9), transcript variant 3, mRNA.
OSCP1	ILMN_2273572	0.4375513	0.1818182	0.005194805	Homo sapiens organic solute carrier partner 1 (OSCP1), transcript variant 2, mRNA.
OSTCL	ILMN_3246544	0.2992473	0.001298701	0.2012987	Homo sapiens oligosaccharyltransferase complex subunit-like (OSTCL), mRNA.
OVOL1	ILMN_1692936	0.3405567	0.00	0.3532467	Homo sapiens ovo-like 1(Drosophila) (OVOL1), mRNA.
P2RY13	ILMN_1664094	2.119326	0.03896104	0.00	Homo sapiens purinergic receptor P2Y, G-protein coupled, 13 (P2RY13), transcript variant 1, mRNA.
P8	ILMN_1810560	6.113456	0.001298701	0.3285714	Homo sapiens p8 protein (candidate of metastasis 1) (P8), mRNA.
PABPC3	ILMN_1718128	2.677232	0.001298701	0.00	Homo sapiens poly(A) binding protein, cytoplasmic 3 (PABPC3), mRNA.
PABPN1	ILMN_1759154	2.007021	0.001298701	0.009090909	Homo sapiens poly(A) binding protein, nuclear 1 (PABPN1), mRNA.
PACRGL	ILMN_3230157	0.2393485	0.00	0.00	Homo sapiens PARK2 co-regulated-like (PACRGL), transcript variant 1, mRNA.
PACS2	ILMN_1719864	0.3488252	0.001298701	0.1025974	Homo sapiens phosphofurin acidic cluster sorting protein 2 (PACS2), mRNA.
PACSIN1	ILMN_1751020	0.380818	0.00	0.006493506	Homo sapiens protein kinase C and casein kinase substrate in neurons 1 (PACSIN1), mRNA.
PAIP2	ILMN_1782094	2.605358	0.001298701	0.02857143	Homo sapiens poly(A) binding protein interacting protein 2 (PAIP2), transcript variant 2, mRNA.
PAK4	ILMN_2354673	2.695909	0.001298701	0.01038961	Homo sapiens p21 protein (Cdc42/Rac)-activated kinase 4 (PAK4), transcript variant 1, mRNA.
PANK1	ILMN_2316918	0.4578157	0.001298701	0.02857143	Homo sapiens pantothenate kinase 1 (PANK1), transcript variant gamma, mRNA.
PAQR7	ILMN_1746618	2.790699	0.00	0.006493506	Homo sapiens progestin and adipoQ receptor family member VII (PAQR7), mRNA.
PARD6A	ILMN_1654112	0.2326054	0.07792208	0.00	Homo sapiens par-6 partitioning defective 6 homolog alpha (C. elegans) (PARD6A), transcript variant 2, mRNA.
PARD6B	ILMN_1745154	2.321653	0.00	0.00	Homo sapiens par-6 partitioning defective 6 homolog beta (C. elegans) (PARD6B), mRNA.
PARP6	ILMN_1813620	4.072626	0.009090909	0.00	Homo sapiens poly (ADP-ribose) polymerase family, member 6 (PARP6), transcript variant 2, mRNA.
PARVB	ILMN_1667592	0.3160165	0.007792208	0.1623377	Homo sapiens parvin, beta (PARVB), transcript variant 1, mRNA.
PBX2	ILMN_1682699	2.283755	0.00	0.00	Homo sapiens pre-B-cell leukemia homeobox 2 (PBX2), mRNA.
PC	ILMN_2340347	0.3674742	0.05324675	0.00	Homo sapiens pyruvate carboxylase (PC), nuclear gene encoding mitochondrial protein, transcript variant 2, mRNA.
PC	ILMN_1671489	0.4190965	0.005194805	0.08961039	Homo sapiens pyruvate carboxylase (PC), nuclear gene encoding mitochondrial protein, transcript variant A, mRNA.
PCDHB9	ILMN_2047885	0.239249	0.001298701	0.01948052	Homo sapiens protocadherin beta 9 (PCDHB9), mRNA.
PCDHGA10	ILMN_1761646	3.630452	0.4337662	0.007792208	Homo sapiens protocadherin gamma subfamily A, 10 (PCDHGA10), transcript variant 1, mRNA.
PCGF6	ILMN_2401701	0.4671984	0.1935065	0.00	Homo sapiens polycomb group ring finger 6 (PCGF6), transcript variant 2, mRNA.
PCGF6	ILMN_1810181	2.156926	0.00	0.009090909	Homo sapiens polycomb group ring finger 6 (PCGF6), transcript variant 1, mRNA.
PCNA	ILMN_1706958	2.710034	0.001298701	0.4662338	Homo sapiens proliferating cell nuclear antigen (PCNA), transcript variant 2, mRNA.
PCSK6	ILMN_1710070	3.16799	0.001298701	0.02857143	Homo sapiens proprotein convertase subtilisin/kexin type 6 (PCSK6), transcript variant 7, mRNA.
PCTK3	ILMN_1784110	2.126651	0.4987013	0.00	Homo sapiens PCTAIRE protein kinase 3 (PCTK3), transcript variant 1, mRNA.
PDE4C	ILMN_1761277	0.4757662	0.00	0.002597403	Homo sapiens phosphodiesterase 4C, cAMP-specific (phosphodiesterase E1 dunce homolog, Drosophila) (PDE4C), mRNA.
PDE4D	ILMN_1791483	3.112962	0.00	0.00	Homo sapiens phosphodiesterase 4D, cAMP-specific (phosphodiesterase E3 dunce homolog, Drosophila) (PDE4D), mRNA.
PDE6B	ILMN_1655974	0.379409	0.00	0.00	Homo sapiens phosphodiesterase 6B, cGMP-specific, rod, beta (congenital stationary night blindness 3, autosomal dominant) (PDE6B), mRNA.
PDGFB	ILMN_2394305	2.403291	0.00	0.00	Homo sapiens platelet-derived growth factor beta polypeptide (simian sarcoma viral (v-sis) oncogene homolog) (PDGFB), transcript variant 2, mRNA.
PDXK	ILMN_1672504	0.4716163	0.00	0.3428572	Homo sapiens pyridoxal (pyridoxine, vitamin B6) kinase (PDXK), mRNA.
PER2	ILMN_1738095	0.3933292	0.04935065	0.00	Homo sapiens period homolog 2 (Drosophila) (PER2), mRNA.
PFKFB3	ILMN_2186061	2.984562	0.00	0.006493506	Homo sapiens 6-phosphofructo-2-kinase/fructose-2,6-biphosphatase 3 (PFKFB3), mRNA.
PFKFB4	ILMN_1653292	2.374609	0.2	0.009090909	Homo sapiens 6-phosphofructo-2-kinase/fructose-2,6-biphosphatase 4 (PFKFB4), mRNA.
PGAM1	ILMN_1661366	2.652953	0.00	0.00	Homo sapiens phosphoglycerate mutase 1 (brain) (PGAM1), mRNA.
PGAM5	ILMN_1788254	0.4467026	0.02987013	0.00	PREDICTED: Homo sapiens phosphoglycerate mutase family member 5 (PGAM5), mRNA.
PGBD2	ILMN_1735075	0.1758228	0.00	0.009090909	Homo sapiens piggyBac transposable element derived 2 (PGBD2), transcript variant 2, mRNA.
PHAX	ILMN_2190779	0.130707	0.007792208	0.2116883	Homo sapiens phosphorylated adaptor for RNA export (PHAX), mRNA.
PHC1	ILMN_1796710	2.089311	0.00	0.00	Homo sapiens polyhomeotic homolog 1 (Drosophila) (PHC1), mRNA.
PHC2	ILMN_1808047	2.721118	0.007792208	0.08051948	Homo sapiens polyhomeotic homolog 2 (Drosophila) (PHC2), transcript variant 2, mRNA.
PHC3	ILMN_1792353	2.113066	0.00	0.00	Homo sapiens polyhomeotic homolog 3 (Drosophila) (PHC3), mRNA.
PHF1	ILMN_2385866	2.315105	0.01168831	0.00	Homo sapiens PHD finger protein 1 (PHF1), transcript variant 1, mRNA.
PHF1	ILMN_1746968	2.579054	0.001298701	0.01948052	Homo sapiens PHD finger protein 1 (PHF1), transcript variant 2, mRNA.
PHF15	ILMN_1795285	0.2871476	0.007792208	0.05584415	Homo sapiens PHD finger protein 15 (PHF15), mRNA.
PHF2	ILMN_1726426	5.270167	0.005194805	0.08051948	Homo sapiens PHD finger protein 2 (PHF2), mRNA.
PHF23	ILMN_1746135	0.46141	0.001298701	0.00	Homo sapiens PHD finger protein 23 (PHF23), mRNA.
PHKB	ILMN_1652412	2.750322	0.3662338	0.006493506	Homo sapiens phosphorylase kinase, beta (PHKB), transcript variant 2, mRNA.
PHLDA1	ILMN_3251550	2.226565	0.00	0.00	Homo sapiens pleckstrin homology-like domain, family A, member 1 (PHLDA1), mRNA.
PHLDA1	ILMN_1687978	2.475873	0.001298701	0.009090909	Homo sapiens pleckstrin homology-like domain, family A, member 1 (PHLDA1), mRNA.
PHLDB2	ILMN_2179778	0.4892007	0.00	0.00	Homo sapiens pleckstrin homology-like domain, family B, member 2 (PHLDB2), mRNA.
PHRF1	ILMN_3245476	0.4740539	0.01558442	0.00	Homo sapiens PHD and ring finger domains 1 (PHRF1), mRNA.
PHYH	ILMN_2282352	2.425056	0.00	0.00	Homo sapiens phytanoyl-CoA 2-hydroxylase (PHYH), transcript variant 1, mRNA.
PI4KAP2	ILMN_1655126	2.076459	0.00	0.00	Homo sapiens phosphatidylinositol 4-kinase, catalytic, alpha polypeptide pseudogene 2 (PI4KAP2), mRNA.
PIB5PA	ILMN_1777644	0.01715149	0.007792208	0.1272727	Homo sapiens phosphatidylinositol (4,5) bisphosphate 5-phosphatase, A (PIB5PA), transcript variant 1, mRNA.
PIGO	ILMN_1673395	2.293588	0.00	0.002597403	Homo sapiens phosphatidylinositol glycan anchor biosynthesis, class O (PIGO), transcript variant 1, mRNA.
PIK3C2A	ILMN_3251440	2.277249	0.2545455	0.009090909	Homo sapiens phosphoinositide-3-kinase, class 2, alpha polypeptide (PIK3C2A), mRNA.
PIK3C2A	ILMN_2166093	3.92911	0.006493506	0.2454545	Homo sapiens phosphoinositide-3-kinase, class 2, alpha polypeptide (PIK3C2A), mRNA.
PIK3R1	ILMN_1760303	0.1737421	0.00	0.006493506	Homo sapiens phosphoinositide-3-kinase, regulatory subunit 1 (alpha) (PIK3R1), transcript variant 1, mRNA.
PIK3R3	ILMN_1692895	0.3232076	0.00	0.009090909	Homo sapiens phosphoinositide-3-kinase, regulatory subunit 3 (p55, gamma) (PIK3R3), mRNA.
PIP5K2B	ILMN_1812105	0.4441516	0.00	0.00	Homo sapiens phosphatidylinositol-4-phosphate 5-kinase, type II, beta (PIP5K2B), transcript variant 2, mRNA.
PIPSL	ILMN_1676763	3.717047	0.00	0.005194805	Homo sapiens PIP5K1A and PSMD4-like (PIPSL), non-coding RNA.
PITX2	ILMN_1796847	2.330928	0.006493506	0.03246753	Homo sapiens paired-like homeodomain 2 (PITX2), transcript variant 3, mRNA.
PKD1	ILMN_1669645	3.2037	0.00	0.00	Homo sapiens polycystic kidney disease 1 (autosomal dominant) (PKD1), transcript variant 1, mRNA.
PKD1L2	ILMN_2274586	5.374184	0.001298701	0.009090909	Homo sapiens polycystic kidney disease 1-like 2 (PKD1L2), transcript variant 3, mRNA.
PLA2G2D	ILMN_2233050	0.4114614	0.00	0.00	Homo sapiens phospholipase A2, group IID (PLA2G2D), mRNA.
PLA2G3	ILMN_1746769	0.2595502	0.00	0.00	Homo sapiens phospholipase A2, group III (PLA2G3), mRNA.
PLAC2	ILMN_1725831	3.889098	0.003896104	0.02727273	Homo sapiens placenta-specific 2 (PLAC2), mRNA.
PLAUR	ILMN_2374340	2.310564	0.1402597	0.00	Homo sapiens plasminogen activator, urokinase receptor (PLAUR), transcript variant 2, mRNA.
PLAUR	ILMN_2408543	3.380593	0.01168831	0.00	Homo sapiens plasminogen activator, urokinase receptor (PLAUR), transcript variant 1, mRNA.
PLCD3	ILMN_1722798	2.465185	0.001298701	0.00	Homo sapiens phospholipase C, delta 3 (PLCD3), mRNA.
PLCL1	ILMN_2206953	0.3022985	0.00	0.00	Homo sapiens phospholipase C-like 1 (PLCL1), mRNA.
PLD6	ILMN_3240586	0.4948368	0.00	0.00	Homo sapiens phospholipase D family, member 6 (PLD6), mRNA.
PLDN	ILMN_2105033	0.4307002	0.00	0.00	Homo sapiens pallidin homolog (mouse) (PLDN), mRNA.
PLEKHA5	ILMN_2096083	0.4846207	0.00	0.00	Homo sapiens pleckstrin homology domain containing, family A member 5 (PLEKHA5), mRNA.
PLEKHA6	ILMN_1797557	0.3992928	0.00	0.00	Homo sapiens pleckstrin homology domain containing, family A member 6 (PLEKHA6), mRNA.
PLEKHF1	ILMN_1708041	0.4734059	0.261039	0.009090909	Homo sapiens pleckstrin homology domain containing, family F (with FYVE domain) member 1 (PLEKHF1), mRNA.
PLEKHG6	ILMN_1744614	2.087443	0.00	0.00	Homo sapiens pleckstrin homology domain containing, family G (with RhoGef domain) member 6 (PLEKHG6), mRNA.
PLEKHN1	ILMN_1711422	2.557691	0.001298701	0.02467532	Homo sapiens pleckstrin homology domain containing, family N member 1 (PLEKHN1), mRNA.
PLEKHO2	ILMN_1689968	0.4342786	0.4168831	0.009090909	Homo sapiens pleckstrin homology domain containing, family O member 2 (PLEKHO2), mRNA.
PLGLB1	ILMN_2094416	12.89459	0.00	0.01948052	Homo sapiens plasminogen-like B1 (PLGLB1), mRNA.
PLIN5	ILMN_2209993	0.409072	0.1181818	0.00	Homo sapiens perilipin 5 (PLIN5), mRNA.
PMEPA1	ILMN_2309156	2.441939	0.00	0.00	Homo sapiens prostate transmembrane protein, androgen induced 1 (PMEPA1), transcript variant 2, mRNA.
PMS2L1	ILMN_1752028	3.010988	0.00	0.00	PREDICTED: Homo sapiens postmeiotic segregation increased 2-like 1, transcript variant 8 (PMS2L1), mRNA.
PMS2L5	ILMN_2083334	2.440303	0.00	0.007792208	Homo sapiens postmeiotic segregation increased 2-like 5 (PMS2L5), mRNA.
PMS2L5	ILMN_2083333	2.851546	0.01168831	0.00	Homo sapiens postmeiotic segregation increased 2-like 5 (PMS2L5), mRNA.
PNKD	ILMN_1774604	2.218577	0.00	0.00	Homo sapiens paroxysmal nonkinesiogenic dyskinesia (PNKD), transcript variant 2, mRNA.
PNPT1	ILMN_3251723	0.4853358	0.1805195	0.002597403	Homo sapiens polyribonucleotide nucleotidyltransferase 1 (PNPT1), mRNA.
POFUT1	ILMN_2276758	0.465976	0.00	0.00	Homo sapiens protein O-fucosyltransferase 1 (POFUT1), transcript variant 1, mRNA.
POGZ	ILMN_1652929	0.3033975	0.009090909	0.06883117	Homo sapiens pogo transposable element with ZNF domain (POGZ), transcript variant 1, mRNA.
POLDIP3	ILMN_1685845	0.03402534	0.005194805	0.02597403	Homo sapiens polymerase (DNA-directed), delta interacting protein 3 (POLDIP3), transcript variant 1, mRNA.
POLE3	ILMN_1785198	0.3251585	0.00	0.00	Homo sapiens polymerase (DNA directed), epsilon 3 (p17 subunit) (POLE3), mRNA.
POLR1C	ILMN_1746686	0.4981262	0.00	0.00	Homo sapiens polymerase (RNA) I polypeptide C, 30kDa (POLR1C), transcript variant 1, mRNA.
POLR2J4	ILMN_1699383	0.1761909	0.00	0.01948052	Homo sapiens polymerase (RNA) II (DNA directed) polypeptide J, 13.3kDa pseudogene (POLR2J4) on chromosome 7.
POLR2J4	ILMN_1740486	13.6911	0.001298701	0.02467532	Homo sapiens polymerase (RNA) II (DNA directed) polypeptide J, 13.3kDa pseudogene (POLR2J4) on chromosome 7.
POLR2L	ILMN_1670037	0.469001	0.005194805	0.02857143	Homo sapiens polymerase (RNA) II (DNA directed) polypeptide L, 7.6kDa (POLR2L), mRNA.
POLR3H	ILMN_1786024	0.4914464	0.005194805	0.00	Homo sapiens polymerase (RNA) III (DNA directed) polypeptide H (22.9kD) (POLR3H), transcript variant 2, mRNA.
POLR3H	ILMN_2321339	2.168185	0.00	0.00	Homo sapiens polymerase (RNA) III (DNA directed) polypeptide H (22.9kD) (POLR3H), transcript variant 3, mRNA.
POM121C	ILMN_3235808	0.4704676	0.006493506	0.1506494	Homo sapiens POM121 membrane glycoprotein C (POM121C), mRNA.
POU6F2	ILMN_1773914	3.832044	0.007792208	0.06493507	Homo sapiens POU class 6 homeobox 2 (POU6F2), mRNA.
PP14571	ILMN_3237564	0.03251356	0.2376623	0.00	Homo sapiens similar to hCG1777210 (PP14571), non-coding RNA.
PP8961	ILMN_2067421	4.452342	0.001298701	0.4415585	Homo sapiens hypothetical protein LOC650662 (PP8961), mRNA.
PPAP2A	ILMN_1739161	2.2134	0.00	0.00	Homo sapiens phosphatidic acid phosphatase type 2A (PPAP2A), transcript variant 1, mRNA.
PPAP2A	ILMN_2343278	2.287436	0.003896104	0.02857143	Homo sapiens phosphatidic acid phosphatase type 2A (PPAP2A), transcript variant 2, mRNA.
PPAPDC1A	ILMN_1689177	3.146288	0.001298701	0.05714286	Homo sapiens phosphatidic acid phosphatase type 2 domain containing 1A (PPAPDC1A), mRNA.
PPARD	ILMN_1811973	0.4736094	0.001298701	0.009090909	Homo sapiens peroxisome proliferator-activated receptor delta (PPARD), transcript variant 1, mRNA.
PPBP	ILMN_1767281	2.3495	0.2207792	0.007792208	Homo sapiens pro-platelet basic protein (chemokine (C-X-C motif) ligand 7) (PPBP), mRNA.
PPFIA1	ILMN_2382126	2.122943	0.00	0.00	Homo sapiens protein tyrosine phosphatase, receptor type, f polypeptide (PTPRF), interacting protein (liprin), alpha 1 (PPFIA1), transcript variant 1, mRNA.
PPFIA4	ILMN_1667791	1085.222	0.005194805	0.187013	Homo sapiens protein tyrosine phosphatase, receptor type, f polypeptide (PTPRF), interacting protein (liprin), alpha 4 (PPFIA4), mRNA.
PPID	ILMN_2190851	2.652627	0.00	0.00	Homo sapiens peptidylprolyl isomerase D (PPID), mRNA.
PPM1B	ILMN_1796085	2.498035	0.006493506	0.00	Homo sapiens protein phosphatase 1B (formerly 2C), magnesium-dependent, beta isoform (PPM1B), transcript variant 1, mRNA.
PPM1D	ILMN_1670875	0.3137664	0.009090909	0.05714286	Homo sapiens protein phosphatase 1D magnesium-dependent, delta isoform (PPM1D), mRNA.
PPM1F	ILMN_2059535	0.3687996	0.001298701	0.02857143	Homo sapiens protein phosphatase 1F (PP2C domain containing) (PPM1F), mRNA.
PPM1K	ILMN_2070043	0.3612787	0.00	0.00	Homo sapiens protein phosphatase 1K (PP2C domain containing) (PPM1K), mRNA.
PPP1R12C	ILMN_1685286	3.649778	0.00	0.00	Homo sapiens protein phosphatase 1, regulatory (inhibitor) subunit 12C (PPP1R12C), mRNA.
PPP1R14D	ILMN_1788267	0.3799306	0.00	0.00	Homo sapiens protein phosphatase 1, regulatory (inhibitor) subunit 14D (PPP1R14D), mRNA.
PPP1R3B	ILMN_1712236	3.262168	0.001298701	0.05714286	Homo sapiens protein phosphatase 1, regulatory (inhibitor) subunit 3B (PPP1R3B), mRNA.
PPP1R8	ILMN_1781526	0.4904082	0.00	0.00	Homo sapiens protein phosphatase 1, regulatory (inhibitor) subunit 8 (PPP1R8), transcript variant 2, mRNA.
PPP2R3A	ILMN_2376520	0.4499623	0.2571429	0.009090909	Homo sapiens protein phosphatase 2 (formerly 2A), regulatory subunit B'', alpha (PPP2R3A), transcript variant 1, mRNA.
PPP3R1	ILMN_1796962	2.12518	0.001298701	0.00	Homo sapiens protein phosphatase 3 (formerly 2B), regulatory subunit B, alpha isoform (PPP3R1), mRNA.
PPRC1	ILMN_1796210	0.4534218	0.00	0.00	Homo sapiens peroxisome proliferator-activated receptor gamma, coactivator-related 1 (PPRC1), mRNA.
PPT2	ILMN_1676689	2.453058	0.00	0.00	Homo sapiens palmitoyl-protein thioesterase 2 (PPT2), transcript variant 2, mRNA.
PRCC	ILMN_1809818	2.444351	0.00	0.00	Homo sapiens papillary renal cell carcinoma (translocation-associated) (PRCC), transcript variant 1, mRNA.
PRDX2	ILMN_2382829	2.169326	0.1298701	0.003896104	Homo sapiens peroxiredoxin 2 (PRDX2), nuclear gene encoding mitochondrial protein, transcript variant 3, mRNA.
PRDX2	ILMN_1767766	2.231678	0.00	0.00	Homo sapiens peroxiredoxin 2 (PRDX2), nuclear gene encoding mitochondrial protein, transcript variant 3, mRNA.
PRICKLE1	ILMN_1741356	0.4311894	0.02467532	0.00	Homo sapiens prickle homolog 1 (Drosophila) (PRICKLE1), mRNA.
PRIM2	ILMN_1694100	2.51445	0.04935065	0.00	Homo sapiens primase, DNA, polypeptide 2 (58kDa) (PRIM2), mRNA.
PRIM2A	ILMN_1742922	3.05262	0.005194805	0.00	PREDICTED: Homo sapiens primase, polypeptide 2A, 58kDa (PRIM2A), mRNA.
PRINS	ILMN_3245405	0.3700575	0.02077922	0.00	Homo sapiens psoriasis associated RNA induced by stress (non-protein coding) (PRINS), non-coding RNA.
PRKAR1B	ILMN_1674390	2.400767	0.00	0.009090909	Homo sapiens protein kinase, cAMP-dependent, regulatory, type I, beta (PRKAR1B), mRNA.
PRKCSH	ILMN_2400512	2.399947	0.2584416	0.009090909	Homo sapiens protein kinase C substrate 80K-H (PRKCSH), transcript variant 2, mRNA.
PRO0628	ILMN_2213834	0.2400322	0.2532468	0.006493506	Homo sapiens hypothetical LOC29053 (PRO0628), non-coding RNA.
PRO1853	ILMN_2394132	0.1903885	0.00	0.00	Homo sapiens hypothetical protein PRO1853 (PRO1853), transcript variant 1, mRNA.
PROCA1	ILMN_1663179	2.341202	0.00	0.005194805	Homo sapiens protein interacting with cyclin A1 (PROCA1), mRNA.
PROK1	ILMN_1716259	0.1600712	0.00	0.00	Homo sapiens prokineticin 1 (PROK1), mRNA.
PRPF40A	ILMN_1659854	2.205308	0.02337662	0.00	Homo sapiens PRP40 pre-mRNA processing factor 40 homolog A (S. cerevisiae) (PRPF40A), mRNA.
PRR13	ILMN_1795944	2.182953	0.00	0.00	Homo sapiens proline rich 13 (PRR13), transcript variant 3, mRNA.
PRR5	ILMN_1660017	0.329253	0.00	0.00	Homo sapiens proline rich 5 (renal) (PRR5), transcript variant 5, mRNA.
PRR7	ILMN_1677509	5.377074	0.00	0.05584415	Homo sapiens proline rich 7 (synaptic) (PRR7), mRNA.
PRRG1	ILMN_1781791	2.230394	0.00	0.006493506	Homo sapiens proline rich Gla (G-carboxyglutamic acid) 1 (PRRG1), mRNA.
PRSS22	ILMN_1776925	5.284321	0.001298701	0.02207792	Homo sapiens protease, serine, 22 (PRSS22), mRNA.
PSCA	ILMN_1771538	5.152014	0.00	0.00	Homo sapiens prostate stem cell antigen (PSCA), mRNA.
PSMA1	ILMN_1691809	2.544534	0.001298701	0.00	Homo sapiens proteasome (prosome, macropain) subunit, alpha type, 1 (PSMA1), transcript variant 2, mRNA.
PSMC4	ILMN_1687887	2.656391	0.00	0.00	Homo sapiens proteasome (prosome, macropain) 26S subunit, ATPase, 4 (PSMC4), transcript variant 1, mRNA.
PSMC4	ILMN_2287888	2.800242	0.00	0.00	Homo sapiens proteasome (prosome, macropain) 26S subunit, ATPase, 4 (PSMC4), transcript variant 1, mRNA.
PSMC4	ILMN_2395389	3.385125	0.03246753	0.00	Homo sapiens proteasome (prosome, macropain) 26S subunit, ATPase, 4 (PSMC4), transcript variant 1, mRNA.
PSMC6	ILMN_2096759	0.4354803	0.00	0.00	Homo sapiens proteasome (prosome, macropain) 26S subunit, ATPase, 6 (PSMC6), mRNA.
PSMD10	ILMN_2281128	2.278789	0.3948052	0.009090909	Homo sapiens proteasome (prosome, macropain) 26S subunit, non-ATPase, 10 (PSMD10), transcript variant 1, mRNA.
PSMD10	ILMN_2383435	2.419729	0.2350649	0.006493506	Homo sapiens proteasome (prosome, macropain) 26S subunit, non-ATPase, 10 (PSMD10), transcript variant 1, mRNA.
PSMD12	ILMN_1691428	0.4154757	0.001298701	0.00	PREDICTED: Homo sapiens proteasome (prosome, macropain) 26S subunit, non-ATPase, 12 (PSMD12), mRNA.
PSORS1C2	ILMN_1653447	3.990942	0.005194805	0.0961039	Homo sapiens psoriasis susceptibility 1 candidate 2 (PSORS1C2), mRNA.
PSTPIP2	ILMN_1713058	0.3604211	0.00	0.006493506	Homo sapiens proline-serine-threonine phosphatase interacting protein 2 (PSTPIP2), mRNA.
PTGR2	ILMN_2105253	0.389909	0.00	0.00	Homo sapiens prostaglandin reductase 2 (PTGR2), mRNA.
PTK2	ILMN_1676305	2.037976	0.001298701	0.138961	Homo sapiens PTK2 protein tyrosine kinase 2 (PTK2), transcript variant 1, mRNA.
PTK2B	ILMN_1732318	2.108508	0.00	0.00	Homo sapiens PTK2B protein tyrosine kinase 2 beta (PTK2B), transcript variant 2, mRNA.
PTPN18	ILMN_1770005	0.07638722	0.005194805	0.1298701	Homo sapiens protein tyrosine phosphatase, non-receptor type 18 (brain-derived) (PTPN18), mRNA.
PTPN6	ILMN_1738675	2.795173	0.001298701	0.05844156	Homo sapiens protein tyrosine phosphatase, non-receptor type 6 (PTPN6), transcript variant 2, mRNA.
PTPRE	ILMN_2383611	0.4542463	0.00	0.00	Homo sapiens protein tyrosine phosphatase, receptor type, E (PTPRE), transcript variant 2, mRNA.
PTPRE	ILMN_1734543	0.4743146	0.00	0.00	Homo sapiens protein tyrosine phosphatase, receptor type, E (PTPRE), transcript variant 2, mRNA.
PUS3	ILMN_2097185	0.3856107	0.00	0.002597403	Homo sapiens pseudouridylate synthase 3 (PUS3), mRNA.
PVRL1	ILMN_1744815	0.3470807	0.00	0.00	Homo sapiens poliovirus receptor-related 1 (herpesvirus entry mediator C) (PVRL1), transcript variant 3, mRNA.
PVRL2	ILMN_2255382	5.821373	0.00	0.00	Homo sapiens poliovirus receptor-related 2 (herpesvirus entry mediator B) (PVRL2), transcript variant delta, mRNA.
PVRL4	ILMN_1749044	21.3501	0.02727273	0.00	Homo sapiens poliovirus receptor-related 4 (PVRL4), mRNA.
PWP2	ILMN_1698950	0.349614	0.007792208	0.1467533	Homo sapiens PWP2 periodic tryptophan protein homolog (yeast) (PWP2), mRNA.
PXDNL	ILMN_1746954	10.77229	0.03246753	0.00	Homo sapiens peroxidasin homolog-like (Drosophila) (PXDNL), mRNA.
PXMP4	ILMN_1771728	0.4467716	0.003896104	0.04675325	Homo sapiens peroxisomal membrane protein 4, 24kDa (PXMP4), transcript variant 2, mRNA.
PYY	ILMN_1703075	2.211833	0.00	0.00	Homo sapiens peptide YY (PYY), mRNA.
QRFPR	ILMN_3241626	0.3736432	0.00	0.00	Homo sapiens pyroglutamylated RFamide peptide receptor (QRFPR), mRNA.
QSOX1	ILMN_1758229	3.813013	0.00	0.00	Homo sapiens quiescin Q6 sulfhydryl oxidase 1 (QSOX1), transcript variant 1, mRNA.
RAB20	ILMN_1708881	3.270697	0.02337662	0.00	Homo sapiens RAB20, member RAS oncogene family (RAB20), mRNA.
RAB24	ILMN_2278850	2.342983	0.00	0.00	Homo sapiens RAB24, member RAS oncogene family (RAB24), transcript variant 1, mRNA.
RAB27A	ILMN_1665859	2.498828	0.001298701	0.00	Homo sapiens RAB27A, member RAS oncogene family (RAB27A), transcript variant 4, mRNA.
RAB28	ILMN_2410864	2.994762	0.00	0.00	Homo sapiens RAB28, member RAS oncogene family (RAB28), transcript variant 2, mRNA.
RAB4B	ILMN_2109994	2.35506	0.00	0.00	Homo sapiens RAB4B, member RAS oncogene family (RAB4B), mRNA.
RABL2A	ILMN_2278561	0.2605171	0.01428571	0.00	Homo sapiens RAB, member of RAS oncogene family-like 2A (RABL2A), transcript variant 1, mRNA.
RAD50	ILMN_1755023	2.09201	0.00	0.02987013	Homo sapiens RAD50 homolog (S. cerevisiae) (RAD50), transcript variant 2, mRNA.
RAD9A	ILMN_1684183	0.4673177	0.00	0.002597403	Homo sapiens RAD9 homolog A (S. pombe) (RAD9A), mRNA.
RALGAPA2	ILMN_1726333	3.618983	0.002597403	0.02857143	Homo sapiens Ral GTPase activating protein, alpha subunit 2 (catalytic) (RALGAPA2), mRNA. XM_945392
RALGAPB	ILMN_1733115	2.280182	0.00	0.00	Homo sapiens Ral GTPase activating protein, beta subunit (non-catalytic) (RALGAPB), mRNA.
RANBP3	ILMN_1723689	0.3308212	0.00	0.00	Homo sapiens RAN binding protein 3 (RANBP3), transcript variant RANBP3-a, mRNA.
RAP1A	ILMN_1766176	2.853914	0.212987	0.005194805	Homo sapiens RAP1A, member of RAS oncogene family (RAP1A), transcript variant 1, mRNA.
RAP1GDS1	ILMN_1687724	2.350527	0.001298701	0.00	Homo sapiens RAP1, GTP-GDP dissociation stimulator 1 (RAP1GDS1), mRNA.
RAPGEFL1	ILMN_1758613	0.09626918	0.00	0.00	Homo sapiens Rap guanine nucleotide exchange factor (GEF)-like 1 (RAPGEFL1), mRNA.
RARA	ILMN_1659206	0.1657579	0.00	0.00	Homo sapiens retinoic acid receptor, alpha (RARA), transcript variant 1, mRNA.
RASA2	ILMN_1703688	2.65477	0.00	0.006493506	Homo sapiens RAS p21 protein activator 2 (RASA2), mRNA.
RASAL2	ILMN_1673455	101.6888	0.00	0.00	Homo sapiens RAS protein activator like 2 (RASAL2), transcript variant 2, mRNA.
RASSF1	ILMN_1683239	2.550797	0.01168831	0.00	Homo sapiens Ras association (RalGDS/AF-6) domain family member 1 (RASSF1), transcript variant C, mRNA.
RASSF6	ILMN_2352245	0.003305076	0.00	0.00	Homo sapiens Ras association (RalGDS/AF-6) domain family member 6 (RASSF6), transcript variant 1, mRNA.
RBCK1	ILMN_2406313	2.253191	0.02467532	0.00	Homo sapiens RanBP-type and C3HC4-type zinc finger containing 1 (RBCK1), transcript variant 1, mRNA.
RBL2	ILMN_1756999	2.009335	0.00	0.00	Homo sapiens retinoblastoma-like 2 (p130) (RBL2), mRNA.
RBM12	ILMN_1797698	0.468154	0.2350649	0.006493506	Homo sapiens RNA binding motif protein 12 (RBM12), transcript variant 1, mRNA.
RBM15	ILMN_1666739	0.4552619	0.00	0.002597403	Homo sapiens RNA binding motif protein 15 (RBM15), mRNA.
RBM20	ILMN_1749540	21.00652	0.009090909	0.06493507	PREDICTED: Homo sapiens RNA binding motif protein 20 (RBM20), mRNA.
RBM3	ILMN_2414436	0.1775914	0.00	0.05714286	Homo sapiens RNA binding motif (RNP1, RRM) protein 3 (RBM3), transcript variant 2, mRNA.
RBM35A	ILMN_1749180	2.744254	0.1025974	0.006493506	Homo sapiens RNA binding motif protein 35A (RBM35A), transcript variant 2, mRNA.
RBP5	ILMN_2103024	0.4584325	0.1324675	0.002597403	Homo sapiens retinol binding protein 5, cellular (RBP5), mRNA.
RBPMS	ILMN_1728218	3.270395	0.001298701	0.00	Homo sapiens RNA binding protein with multiple splicing (RBPMS), transcript variant 1, mRNA.
RCAN1	ILMN_2367239	0.4258529	0.00	0.00	Homo sapiens regulator of calcineurin 1 (RCAN1), transcript variant 2, mRNA.
RECQL5	ILMN_1697682	2.701707	0.00	0.00	Homo sapiens RecQ protein-like 5 (RECQL5), transcript variant 1, mRNA.
RELL2	ILMN_1652540	4.286367	0.00	0.02207792	Homo sapiens RELT-like 2 (RELL2), mRNA.
REXO1	ILMN_1753008	0.4466878	0.1701299	0.005194805	Homo sapiens REX1, RNA exonuclease 1 homolog (S. cerevisiae) (REXO1), mRNA.
RFC3	ILMN_1711381	2.48181	0.04155844	0.00	Homo sapiens replication factor C (activator 1) 3, 38kDa (RFC3), transcript variant 2, mRNA.
RFX7	ILMN_3245625	0.4650951	0.001298701	0.02077922	Homo sapiens regulatory factor X, 7 (RFX7), mRNA.
RG9MTD1	ILMN_1672565	0.4095673	0.2909091	0.006493506	Homo sapiens RNA (guanine-9-) methyltransferase domain containing 1 (RG9MTD1), mRNA.
RGL3	ILMN_2074801	2.472473	0.00	0.00	Homo sapiens ral guanine nucleotide dissociation stimulator-like 3 (RGL3), mRNA.
RGP1	ILMN_2270607	2.215321	0.00	0.002597403	Homo sapiens RGP1 retrograde golgi transport homolog (S. cerevisiae) (RGP1), mRNA.
RGPD2	ILMN_2056074	2.719172	0.00	0.00	Homo sapiens RANBP2-like and GRIP domain containing 2 (RGPD2), mRNA. XM_001134112 XM_001134114 XM_001134116
RHBDL2	ILMN_2053536	0.1597907	0.00	0.00	Homo sapiens rhomboid, veinlet-like 2 (Drosophila) (RHBDL2), mRNA.
RHBDL2	ILMN_2053538	0.2012708	0.00	0.00	Homo sapiens rhomboid, veinlet-like 2 (Drosophila) (RHBDL2), mRNA.
RHOB	ILMN_1802205	2.367738	0.00	0.002597403	Homo sapiens ras homolog gene family, member B (RHOB), mRNA.
RHOT1	ILMN_1731484	2.336915	0.00	0.006493506	Homo sapiens ras homolog gene family, member T1 (RHOT1), transcript variant 1, mRNA.
RHPN2	ILMN_1753143	2.082934	0.00	0.00	Homo sapiens rhophilin, Rho GTPase binding protein 2 (RHPN2), mRNA.
RIN2	ILMN_1769546	0.4159952	0.00	0.00	Homo sapiens Ras and Rab interactor 2 (RIN2), mRNA.
RIOK3	ILMN_1724700	2.509702	0.00	0.00	Homo sapiens RIO kinase 3 (yeast) (RIOK3), mRNA.
RIPK1	ILMN_2119535	0.4218246	0.005194805	0.2038961	Homo sapiens receptor (TNFRSF)-interacting serine-threonine kinase 1 (RIPK1), mRNA.
RIPPLY1	ILMN_3237594	3.10583	0.2779221	0.002597403	Homo sapiens ripply1 homolog (zebrafish) (RIPPLY1), mRNA.
RN7SK	ILMN_1739423	3.12148	0.02207792	0.00	Homo sapiens RNA, 7SK small nuclear (RN7SK), non-coding RNA.
RNASE10	ILMN_1684083	0.333534	0.005194805	0.05324675	Homo sapiens ribonuclease, RNase A family, 10 (non-active) (RNASE10), mRNA.
RNF128	ILMN_1707807	5.208036	0.00	0.005194805	Homo sapiens ring finger protein 128 (RNF128), transcript variant 1, mRNA.
RNF144B	ILMN_1752526	2.616471	0.003896104	0.02857143	Homo sapiens ring finger protein 144B (RNF144B), mRNA.
RNF146	ILMN_1685679	3.995017	0.00	0.00	Homo sapiens ring finger protein 146 (RNF146), mRNA.
RNF165	ILMN_1792389	2.968847	0.4532467	0.007792208	Homo sapiens ring finger protein 165 (RNF165), mRNA.
RNF19A	ILMN_2381197	2.470757	0.00	0.00	Homo sapiens ring finger protein 19A (RNF19A), transcript variant 2, mRNA.
RNF214	ILMN_2357777	2.10408	0.00	0.00	Homo sapiens ring finger protein 214 (RNF214), transcript variant 1, mRNA.
RNF5P1	ILMN_1759948	2.169106	0.00	0.00	PREDICTED: Homo sapiens ring finger protein 5 pseudogene 1 (RNF5P1), misc RNA.
RNFT1	ILMN_1688606	2.112958	0.2441558	0.00	Homo sapiens ring finger protein, transmembrane 1 (RNFT1), mRNA.
RNPS1	ILMN_2375386	2.573043	0.00	0.00	Homo sapiens RNA binding protein S1, serine-rich domain (RNPS1), transcript variant 2, mRNA.
RNU4-2	ILMN_3308138	2.399536	0.00	0.00	Homo sapiens RNA, U4 small nuclear 2 (RNU4-2), small nuclear RNA.
RNY4	ILMN_3241021	2.195453	0.00	0.00	Homo sapiens RNA, Ro-associated Y4 (RNY4), small cytoplasmic RNA.
RPL23AP13	ILMN_1752897	0.2125864	0.00	0.00	Homo sapiens ribosomal protein L23a pseudogene 13 (RPL23AP13), non-coding RNA.
RPP14	ILMN_1725969	0.4734782	0.00	0.02857143	Homo sapiens ribonuclease P 14kDa subunit (RPP14), mRNA.
RPPH1	ILMN_1704056	0.4319612	0.1935065	0.006493506	Homo sapiens ribonuclease P RNA component H1 (RPPH1), RNase P RNA.
RPRD2	ILMN_3238889	0.4697107	0.007792208	0.00	Homo sapiens regulation of nuclear pre-mRNA domain containing 2 (RPRD2), mRNA.
RPS29	ILMN_2298818	2.040935	0.04935065	0.00	Homo sapiens ribosomal protein S29 (RPS29), transcript variant 2, mRNA.
RREB1	ILMN_2415267	2.742959	0.001298701	0.00	Homo sapiens ras responsive element binding protein 1 (RREB1), transcript variant 1, mRNA.
RRM2	ILMN_1678669	0.4844615	0.2597403	0.009090909	Homo sapiens ribonucleotide reductase M2 polypeptide (RRM2), mRNA.
RRS1	ILMN_1767658	0.478956	0.00	0.00	Homo sapiens RRS1 ribosome biogenesis regulator homolog (S. cerevisiae) (RRS1), mRNA.
RSPH10B2	ILMN_3239279	0.3307852	0.00	0.00	Homo sapiens radial spoke head 10 homolog B2 (Chlamydomonas) (RSPH10B2), mRNA.
RTN4	ILMN_1748983	2.832516	0.00	0.00	Homo sapiens reticulon 4 (RTN4), transcript variant 3, mRNA.
RTN4RL1	ILMN_1778683	2.184454	0.005194805	0.261039	Homo sapiens reticulon 4 receptor-like 1 (RTN4RL1), mRNA.
RUFY3	ILMN_2351230	0.126763	0.001298701	0.00	Homo sapiens RUN and FYVE domain containing 3 (RUFY3), transcript variant 1, mRNA.
RWDD1	ILMN_1812970	3.256334	0.00	0.00	Homo sapiens RWD domain containing 1 (RWDD1), transcript variant 2, mRNA.
RWDD2B	ILMN_1698233	0.3110838	0.00	0.00	Homo sapiens RWD domain containing 2B (RWDD2B), mRNA.
RYR1	ILMN_2411781	2.06088	0.00	0.009090909	Homo sapiens ryanodine receptor 1 (skeletal) (RYR1), transcript variant 2, mRNA.
SAT1	ILMN_1753342	2.592794	0.00	0.006493506	Homo sapiens spermidine/spermine N1-acetyltransferase 1 (SAT1), mRNA.
SBNO2	ILMN_1808811	2.436818	0.00	0.006493506	Homo sapiens strawberry notch homolog 2 (Drosophila) (SBNO2), transcript variant 1, mRNA.
SCAND1	ILMN_1795317	0.4695884	0.00	0.009090909	Homo sapiens SCAN domain containing 1 (SCAND1), transcript variant 1, mRNA.
SCAPER	ILMN_1811178	2.130984	0.00	0.00	Homo sapiens S phase cyclin A-associated protein in the ER (SCAPER), mRNA.
SCARNA16	ILMN_3237446	0.311532	0.00	0.00	Homo sapiens small Cajal body-specific RNA 16 (SCARNA16), guide RNA.
SCHIP1	ILMN_1794598	2.568768	0.001298701	0.00	Homo sapiens schwannomin interacting protein 1 (SCHIP1), mRNA.
SCRN3	ILMN_2116516	2.038321	0.002597403	0.1051948	Homo sapiens secernin 3 (SCRN3), mRNA.
SCRN3	ILMN_1699844	2.294022	0.00	0.00	Homo sapiens secernin 3 (SCRN3), mRNA.
SDCBP	ILMN_2363591	2.025463	0.00	0.00	Homo sapiens syndecan binding protein (syntenin) (SDCBP), transcript variant 2, mRNA.
SDF4	ILMN_2378257	0.3646944	0.00	0.00	Homo sapiens stromal cell derived factor 4 (SDF4), mRNA.
SDHAF1	ILMN_1693124	3.976996	0.001298701	0.00	Homo sapiens succinate dehydrogenase complex assembly factor 1 (SDHAF1), mRNA.
SDK1	ILMN_2405353	3.057805	0.00	0.00	Homo sapiens sidekick homolog 1, cell adhesion molecule (chicken) (SDK1), transcript variant 1, mRNA.
SDR39U1	ILMN_3248985	2.067949	0.00	0.00	Homo sapiens short chain dehydrogenase/reductase family 39U, member 1 (SDR39U1), mRNA.
SDR9C7	ILMN_1739882	0.4775906	0.00	0.00	Homo sapiens short chain dehydrogenase/reductase family 9C, member 7 (SDR9C7), mRNA.
SEC11C	ILMN_1701681	0.4659969	0.00	0.00	Homo sapiens SEC11 homolog C (S. cerevisiae) (SEC11C), mRNA.
SEC14L1	ILMN_2391912	3.66262	0.00	0.00	Homo sapiens SEC14-like 1 (S. cerevisiae) (SEC14L1), transcript variant 1, mRNA.
SEC15L2	ILMN_1757928	2.345494	0.001298701	0.1077922	PREDICTED: Homo sapiens SEC15-like 2 (S. cerevisiae), transcript variant 4 (SEC15L2), mRNA.
SEC24A	ILMN_2126832	0.1802533	0.00	0.00	Homo sapiens SEC24 family, member A (S. cerevisiae) (SEC24A), mRNA.
SECTM1	ILMN_1652277	37.5833	0.00	0.009090909	Homo sapiens secreted and transmembrane 1 (SECTM1), mRNA.
SEMA3E	ILMN_2154322	0.186918	0.00	0.00	Homo sapiens sema domain, immunoglobulin domain (Ig), short basic domain, secreted, (semaphorin) 3E (SEMA3E), mRNA.
SEMA6B	ILMN_1712914	2.332017	0.007792208	0.1077922	Homo sapiens sema domain, transmembrane domain (TM), and cytoplasmic domain, (semaphorin) 6B (SEMA6B), mRNA.
SEMA6D	ILMN_1814494	3.655658	0.00	0.00	Homo sapiens sema domain, transmembrane domain (TM), and cytoplasmic domain, (semaphorin) 6D (SEMA6D), transcript variant 5, mRNA.
SEPT2	ILMN_1676737	2.244809	0.1792208	0.007792208	Homo sapiens septin 2 (SEPT2), transcript variant 1, mRNA.
SERF1A	ILMN_2382558	0.3848589	0.001298701	0.02857143	Homo sapiens small EDRK-rich factor 1A (telomeric) (SERF1A), mRNA.
SERHL	ILMN_2289844	2.114204	0.00	0.00	Homo sapiens serine hydrolase-like (SERHL), mRNA.
SERHL	ILMN_1657409	2.254126	0.005194805	0.04935065	Homo sapiens serine hydrolase-like (SERHL), mRNA.
SERHL	ILMN_1663367	4.095647	0.1935065	0.009090909	Homo sapiens serine hydrolase-like (SERHL), mRNA.
SERPINB9	ILMN_1742052	0.4220532	0.00	0.00	Homo sapiens serpin peptidase inhibitor, clade B (ovalbumin), member 9 (SERPINB9), mRNA.
SERPINI1	ILMN_1814333	2.180609	0.00	0.00	Homo sapiens serpin peptidase inhibitor, clade I (neuroserpin), member 1 (SERPINI1), mRNA.
SERTAD3	ILMN_1813955	2.756661	0.007792208	0.125974	Homo sapiens SERTA domain containing 3 (SERTAD3), transcript variant 2, mRNA.
SESN2	ILMN_1751598	2.773652	0.00	0.05584415	Homo sapiens sestrin 2 (SESN2), mRNA.
SETD3	ILMN_1679577	2.279274	0.002597403	0.02467532	Homo sapiens SET domain containing 3 (SETD3), transcript variant 1, mRNA.
SETD4	ILMN_1751075	0.488724	0.005194805	0.02987013	Homo sapiens SET domain containing 4 (SETD4), transcript variant 1, mRNA.
SETD5	ILMN_1654637	3.367488	0.374026	0.009090909	PREDICTED: Homo sapiens SET domain containing 5, transcript variant 39 (SETD5), mRNA.
SETD6	ILMN_1724009	0.4909775	0.00	0.00	Homo sapiens SET domain containing 6 (SETD6), mRNA.
SF1	ILMN_1742808	0.339328	0.00	0.00	Homo sapiens splicing factor 1 (SF1), transcript variant 4, mRNA.
SF1	ILMN_1776077	0.3605848	0.2363636	0.009090909	Homo sapiens splicing factor 1 (SF1), transcript variant 4, mRNA.
SF3B1	ILMN_1674780	2.937959	0.00	0.00	Homo sapiens splicing factor 3b, subunit 1, 155kDa (SF3B1), transcript variant 1, mRNA.
SFRS10	ILMN_1742798	0.4896932	0.00	0.00	Homo sapiens splicing factor, arginine/serine-rich 10 (transformer 2 homolog, Drosophila) (SFRS10), mRNA.
SFRS13A	ILMN_2354649	2.036874	0.01558442	0.00	Homo sapiens splicing factor, arginine/serine-rich 13A (SFRS13A), transcript variant 2, mRNA.
SFRS3	ILMN_2135232	0.407842	0.00	0.00	Homo sapiens splicing factor, arginine/serine-rich 3 (SFRS3), mRNA.
SFRS7	ILMN_1778836	0.4946108	0.00	0.00	Homo sapiens splicing factor, arginine/serine-rich 7, 35kDa (SFRS7), mRNA.
SFXN1	ILMN_2205935	0.1738653	0.2961039	0.009090909	Homo sapiens sideroflexin 1 (SFXN1), mRNA.
SGK	ILMN_1702487	0.1481023	0.05064935	0.00	Homo sapiens serum/glucocorticoid regulated kinase (SGK), mRNA.
SGK1	ILMN_3305938	0.2792793	0.00	0.00	Homo sapiens serum/glucocorticoid regulated kinase 1 (SGK1), transcript variant 1, mRNA.
SGK1	ILMN_3229324	0.3412317	0.00	0.006493506	Homo sapiens serum/glucocorticoid regulated kinase 1 (SGK1), transcript variant 1, mRNA.
SGPP1	ILMN_1679837	4.460362	0.00	0.001298701	Homo sapiens sphingosine-1-phosphate phosphatase 1 (SGPP1), mRNA.
SH2D1A	ILMN_1705892	0.3356999	0.005194805	0.08571429	Homo sapiens SH2 domain protein 1A, Duncan's disease (lymphoproliferative syndrome) (SH2D1A), mRNA.
SH3BGR	ILMN_1733346	0.3167982	0.00	0.00	Homo sapiens SH3 domain binding glutamic acid-rich protein (SH3BGR), transcript variant 2, mRNA.
SH3BGRL3	ILMN_1737163	3.095311	0.4545455	0.006493506	Homo sapiens SH3 domain binding glutamic acid-rich protein like 3 (SH3BGRL3), mRNA.
SH3TC1	ILMN_1756595	2.263165	0.03246753	0.00	Homo sapiens SH3 domain and tetratricopeptide repeats 1 (SH3TC1), mRNA.
SHFM1	ILMN_1794505	2.075214	0.00	0.00	Homo sapiens split hand/foot malformation (ectrodactyly) type 1 (SHFM1), mRNA.
SHPRH	ILMN_1722423	0.3806218	0.001298701	0.00	Homo sapiens SNF2 histone linker PHD RING helicase (SHPRH), transcript variant 2, mRNA.
SHROOM4	ILMN_2206188	0.2781292	0.007792208	0.08571429	Homo sapiens shroom family member 4 (SHROOM4), mRNA.
SIK1	ILMN_1717639	2.65527	0.00	0.00	Homo sapiens salt-inducible kinase 1 (SIK1), mRNA.
SIK1	ILMN_3235647	6.56869	0.003896104	0.06363636	Homo sapiens salt-inducible kinase 1 (SIK1), mRNA.
SIP1	ILMN_2344007	2.462328	0.1857143	0.00	Homo sapiens survival of motor neuron protein interacting protein 1 (SIP1), transcript variant beta, mRNA.
SIPA1	ILMN_1682930	0.3572649	0.1948052	0.006493506	Homo sapiens signal-induced proliferation-associated gene 1 (SIPA1), transcript variant 2, mRNA.
SIPA1	ILMN_2415536	2.360885	0.00	0.00	Homo sapiens signal-induced proliferation-associated gene 1 (SIPA1), transcript variant 1, mRNA.
SIRT1	ILMN_1739083	0.4779266	0.3194805	0.009090909	Homo sapiens sirtuin (silent mating type information regulation 2 homolog) 1 (S. cerevisiae) (SIRT1), mRNA.
SIRT7	ILMN_2077858	2.003012	0.00	0.00	Homo sapiens sirtuin (silent mating type information regulation 2 homolog) 7 (S. cerevisiae) (SIRT7), mRNA.
SIVA	ILMN_1696046	0.4198734	0.00	0.00	Homo sapiens CD27-binding (Siva) protein (SIVA), transcript variant 2, mRNA.
SLC15A3	ILMN_2085862	0.3714512	0.00	0.00	Homo sapiens solute carrier family 15, member 3 (SLC15A3), mRNA.
SLC19A1	ILMN_1698996	0.4517119	0.00	0.00	Homo sapiens solute carrier family 19 (folate transporter), member 1 (SLC19A1), mRNA.
SLC22A9	ILMN_2232339	0.170854	0.00	0.002597403	Homo sapiens solute carrier family 22 (organic anion transporter), member 9 (SLC22A9), mRNA.
SLC25A20	ILMN_1783060	0.2930591	0.1337662	0.006493506	PREDICTED: Homo sapiens solute carrier family 25 (carnitine/acylcarnitine translocase), member 20 (SLC25A20), mRNA.
SLC25A22	ILMN_1687958	0.3671259	0.001298701	0.02857143	Homo sapiens solute carrier family 25 (mitochondrial carrier: glutamate), member 22 (SLC25A22), nuclear gene encoding mitochondrial protein, mRNA.
SLC25A24	ILMN_1752639	3.043135	0.00	0.006493506	Homo sapiens solute carrier family 25 (mitochondrial carrier; phosphate carrier), member 24 (SLC25A24), nuclear gene encoding mitochondrial protein, transcript variant 1, mRNA.
SLC25A40	ILMN_2054362	2.228819	0.01168831	0.00	Homo sapiens solute carrier family 25, member 40 (SLC25A40), nuclear gene encoding mitochondrial protein, mRNA.
SLC25A42	ILMN_2222880	2.532663	0.08051948	0.00	Homo sapiens solute carrier family 25, member 42 (SLC25A42), mRNA.
SLC25A42	ILMN_1763464	5.036426	0.001298701	0.02727273	Homo sapiens solute carrier family 25, member 42 (SLC25A42), mRNA.
SLC27A6	ILMN_2377199	3.362866	0.00	0.00	Homo sapiens solute carrier family 27 (fatty acid transporter), member 6 (SLC27A6), transcript variant 1, mRNA.
SLC27A6	ILMN_1741592	3.431991	0.2961039	0.002597403	Homo sapiens solute carrier family 27 (fatty acid transporter), member 6 (SLC27A6), transcript variant 2, mRNA.
SLC2A10	ILMN_2120247	2.166606	0.00	0.00	Homo sapiens solute carrier family 2 (facilitated glucose transporter), member 10 (SLC2A10), mRNA.
SLC2A10	ILMN_1663351	3.873496	0.001298701	0.1480519	Homo sapiens solute carrier family 2 (facilitated glucose transporter), member 10 (SLC2A10), mRNA.
SLC2A14	ILMN_1668865	3.133074	0.006493506	0.07272727	Homo sapiens solute carrier family 2 (facilitated glucose transporter), member 14 (SLC2A14), mRNA.
SLC33A1	ILMN_1702683	2.643053	0.00	0.006493506	Homo sapiens solute carrier family 33 (acetyl-CoA transporter), member 1 (SLC33A1), mRNA.
SLC35B2	ILMN_1789001	2.357909	0.003896104	0.00	Homo sapiens solute carrier family 35, member B2 (SLC35B2), mRNA.
SLC35E1	ILMN_2059173	0.475609	0.3038961	0.009090909	Homo sapiens solute carrier family 35, member E1 (SLC35E1), mRNA.
SLC36A4	ILMN_2082324	0.3124255	0.00	0.00	Homo sapiens solute carrier family 36 (proton/amino acid symporter), member 4 (SLC36A4), mRNA.
SLC38A4	ILMN_1794890	3.520097	0.1584416	0.006493506	Homo sapiens solute carrier family 38, member 4 (SLC38A4), mRNA.
SLC38A6	ILMN_1696622	0.4071337	0.00	0.00	Homo sapiens solute carrier family 38, member 6 (SLC38A6), mRNA.
SLC39A3	ILMN_1746986	2.42771	0.001298701	0.00	Homo sapiens solute carrier family 39 (zinc transporter), member 3 (SLC39A3), transcript variant 2, mRNA.
SLC3A2	ILMN_1679041	2.73254	0.09090909	0.00	Homo sapiens solute carrier family 3 (activators of dibasic and neutral amino acid transport), member 2 (SLC3A2), transcript variant 6, mRNA.
SLC44A1	ILMN_1758673	2.446989	0.00	0.01818182	Homo sapiens solute carrier family 44, member 1 (SLC44A1), mRNA.
SLC4A5	ILMN_2273224	0.4945955	0.00	0.00	Homo sapiens solute carrier family 4, sodium bicarbonate cotransporter, member 5 (SLC4A5), transcript variant c, mRNA.
SLC5A8	ILMN_1811221	0.2971838	0.00	0.00	Homo sapiens solute carrier family 5 (iodide transporter), member 8 (SLC5A8), mRNA.
SLC6A10P	ILMN_1704446	2.61641	0.00	0.00	Homo sapiens solute carrier family 6 (neurotransmitter transporter, creatine), member 10 (pseudogene) (SLC6A10P) on chromosome 16.
SLC6A15	ILMN_1810533	0.4578454	0.05714286	0.00	Homo sapiens solute carrier family 6, member 15 (SLC6A15), transcript variant 1, mRNA.
SLC6A8	ILMN_1806349	2.645334	0.001298701	0.00	Homo sapiens solute carrier family 6 (neurotransmitter transporter, creatine), member 8 (SLC6A8), mRNA.
SLC6A9	ILMN_1714445	0.481095	0.00	0.00	Homo sapiens solute carrier family 6 (neurotransmitter transporter, glycine), member 9 (SLC6A9), transcript variant 3, mRNA.
SLMO1	ILMN_2232157	0.4247757	0.00	0.00	Homo sapiens slowmo homolog 1 (Drosophila) (SLMO1), mRNA.
SMA5	ILMN_1662483	4.251665	0.00	0.00	Homo sapiens SMA5 (SMA5), mRNA.
SMAGP	ILMN_1657429	2.480963	0.00	0.00	Homo sapiens small cell adhesion glycoprotein (SMAGP), transcript variant 2, mRNA.
SMARCC2	ILMN_1791770	2.271614	0.00	0.00	Homo sapiens SWI/SNF related, matrix associated, actin dependent regulator of chromatin, subfamily c, member 2 (SMARCC2), transcript variant 1, mRNA.
SMCR5	ILMN_3240236	0.4474174	0.05324675	0.00	Homo sapiens Smith-Magenis syndrome chromosome region, candidate 5 (non-protein coding) (SMCR5), non-coding RNA.
SMTNL2	ILMN_1740728	2.623446	0.002597403	0.02207792	Homo sapiens smoothelin-like 2 (SMTNL2), mRNA.
SMYD2	ILMN_1670503	0.311117	0.00	0.00	PREDICTED: Homo sapiens SET and MYND domain containing 2 (SMYD2), mRNA.
SNAP47	ILMN_3243982	0.4846809	0.00	0.001298701	Homo sapiens synaptosomal-associated protein, 47kDa (SNAP47), mRNA.
SNAPC1	ILMN_2093389	0.3546661	0.1688312	0.002597403	Homo sapiens small nuclear RNA activating complex, polypeptide 1, 43kDa (SNAPC1), mRNA.
SNAPC4	ILMN_1677484	0.3939591	0.00	0.00	Homo sapiens small nuclear RNA activating complex, polypeptide 4, 190kDa (SNAPC4), mRNA.
SNHG10	ILMN_2409078	2.816236	0.05584415	0.00	Homo sapiens small nucleolar RNA host gene 10 (non-protein coding) (SNHG10), non-coding RNA.
SNHG3-RCC1	ILMN_1707493	2.595979	0.005194805	0.02857143	Homo sapiens SNHG3-RCC1 readthrough transcript (SNHG3-RCC1), transcript variant 1, mRNA.
SNHG7	ILMN_3233205	0.2054602	0.001298701	0.02727273	Homo sapiens small nucleolar RNA host gene 7 (non-protein coding) (SNHG7), transcript variant 1, non-coding RNA.
SNIP1	ILMN_1651278	0.4382581	0.00	0.007792208	Homo sapiens Smad nuclear interacting protein 1 (SNIP1), mRNA.
SNORA12	ILMN_3238435	0.4672553	0.01038961	0.00	Homo sapiens small nucleolar RNA, H/ACA box 12 (SNORA12), small nucleolar RNA.
SNORA27	ILMN_3248811	4.850041	0.00	0.08571429	Homo sapiens small nucleolar RNA, H/ACA box 27 (SNORA27), small nucleolar RNA.
SNORA29	ILMN_3236594	0.3377976	0.00	0.00	Homo sapiens small nucleolar RNA, H/ACA box 29 (SNORA29), small nucleolar RNA.
SNORA3	ILMN_3239108	2.084842	0.00	0.01168831	Homo sapiens small nucleolar RNA, H/ACA box 3 (SNORA3), small nucleolar RNA.
SNORA38B	ILMN_3235270	2.228254	0.00	0.00	Homo sapiens small nucleolar RNA, H/ACA box 38B (retrotransposed) (SNORA38B), small nucleolar RNA.
SNORA56	ILMN_3240280	4.400274	0.00	0.174026	Homo sapiens small nucleolar RNA, H/ACA box 56 (SNORA56), small nucleolar RNA.
SNORA58	ILMN_3242067	0.4972361	0.001298701	0.01168831	Homo sapiens small nucleolar RNA, H/ACA box 58 (SNORA58), small nucleolar RNA.
SNORA5A	ILMN_3236942	0.3758751	0.07272727	0.00	Homo sapiens small nucleolar RNA, H/ACA box 5A (SNORA5A), small nucleolar RNA.
SNORA6	ILMN_3245365	0.4883075	0.001298701	0.02207792	Homo sapiens small nucleolar RNA, H/ACA box 6 (SNORA6), small nucleolar RNA.
SNORA61	ILMN_3245458	0.4441571	0.00	0.00	Homo sapiens small nucleolar RNA, H/ACA box 61 (SNORA61), small nucleolar RNA.
SNORA63	ILMN_3249167	2.047632	0.00	0.00	Homo sapiens small nucleolar RNA, H/ACA box 63 (SNORA63), small nucleolar RNA.
SNORA77	ILMN_3243428	3.747036	0.00	0.002597403	Homo sapiens small nucleolar RNA, H/ACA box 77 (SNORA77), small nucleolar RNA.
SNORA84	ILMN_3244154	0.3767864	0.00	0.002597403	Homo sapiens small nucleolar RNA, H/ACA box 84 (SNORA84), small nucleolar RNA.
SNORD11	ILMN_3237971	0.4911247	0.005194805	0.2168831	Homo sapiens small nucleolar RNA, C/D box 11 (SNORD11), small nucleolar RNA.
SNORD110	ILMN_3235397	2.10604	0.00	0.00	Homo sapiens small nucleolar RNA, C/D box 110 (SNORD110), small nucleolar RNA.
[truncated: 352 more rows]
