# Supplementary material for: A Comparative Transcriptomic Analysis of Human Placental Trophoblasts in Response to Pathogenic and Probiotic Enterococcus faecalis Interaction
Source: Can J Infect Dis Med Microbiol. 2021 Jan 28;2021:6655414. doi: 10.1155/2021/6655414 (PMC7861945; doi:10.1155/2021/6655414)
Supplement: Supplementary Materials — Table S1. Differential gene expression profile of BeWo cell in response to Enterococcus faecalis Symbioflor 1 invasion. Table S2. Differential gene expression profile of BeWo cell in response to Enterococcus faecalis V583 invasion. Table S3. Differentially expressed genes affected by Enterococcus faecalis Symbioflor 1 classified with GO database. DEGs were characterized functionally by comparison against GO database and classified into three different categories, namely, the biological process, cellular component, and molecular function. Table S4. Differentially expressed genes affected by Enterococcus faecalis V583 classified with GO database. DEGs were characterized functionally by comparison against GO database and classified into three different categories, namely, the biological process, cellular component, and molecular function. [file 6655414.f1.zip › 6655414.f1/Table S3(biological process)-Tan et al.txt]

Term	Count	%	P Value
GO:0009987~cellular process	924	53.81	6.22E-07
GO:0008152~metabolic process	703	40.94	2.68E-07
GO:0044238~primary metabolic process	647	37.68	1.33E-07
GO:0065007~biological regulation	647	37.68	0.01
GO:0044237~cellular metabolic process	631	36.75	1.08E-08
GO:0050789~regulation of biological process	626	36.46	0.002
GO:0050794~regulation of cellular process	604	35.18	0.001
GO:0043170~macromolecule metabolic process	560	32.62	1.68E-09
GO:0044260~cellular macromolecule metabolic process	532	30.98	6.91E-12
GO:0006807~nitrogen compound metabolic process	380	22.13	4.94E-07
GO:0034641~cellular nitrogen compound metabolic process	376	21.9	6.77E-08
GO:0019222~regulation of metabolic process	371	21.61	9.39E-08
GO:0006139~nucleobase, nucleoside, nucleotide and nucleic acid metabolic process	359	20.91	7.38E-09
GO:0031323~regulation of cellular metabolic process	356	20.73	1.46E-07
GO:0009058~biosynthetic process	341	19.86	1.39E-04
GO:0060255~regulation of macromolecule metabolic process	337	19.63	2.13E-07
GO:0080090~regulation of primary metabolic process	336	19.57	8.01E-07
GO:0044249~cellular biosynthetic process	336	19.57	5.32E-05
GO:0009889~regulation of biosynthetic process	301	17.53	7.25E-06
GO:0010468~regulation of gene expression	300	17.47	3.32E-07
GO:0031326~regulation of cellular biosynthetic process	300	17.47	5.62E-06
GO:0051171~regulation of nitrogen compound metabolic process	296	17.24	8.33E-07
GO:0019219~regulation of nucleobase, nucleoside, nucleotide and nucleic acid metabolic process	293	17.06	1.11E-06
GO:0010556~regulation of macromolecule biosynthetic process	293	17.06	1.83E-06
GO:0009059~macromolecule biosynthetic process	287	16.72	1.44E-05
GO:0034645~cellular macromolecule biosynthetic process	286	16.66	1.16E-05
GO:0010467~gene expression	286	16.54	0.002
GO:0045449~regulation of transcription	271	15.78	3.16E-06
GO:0019538~protein metabolic process	252	14.68	0.045
GO:0016043~cellular component organization	246	14.33	4.87E-04
GO:0044267~cellular protein metabolic process	225	13.1	0.004
GO:0006350~transcription	221	12.87	2.00E-05
GO:0051252~regulation of RNA metabolic process	202	11.76	1.15E-06
GO:0006355~regulation of transcription, DNA-dependent	195	11.36	4.36E-06
GO:0048518~positive regulation of biological process	195	11.36	0.007
GO:0048519~negative regulation of biological process	188	10.95	2.01E-04
GO:0048522~positive regulation of cellular process	183	10.66	0.002
GO:0048523~negative regulation of cellular process	173	10.08	3.27E-04
GO:0006950~response to stress	170	9.9	0.002
GO:0043412~biopolymer modification	163	9.49	1.49E-04
GO:0048513~organ development	159	9.26	0.063
GO:0006464~protein modification process	157	9.14	1.15E-04
GO:0006996~organelle organization	137	7.98	0.003
GO:0043687~post-translational protein modification	133	7.75	7.57E-05
GO:0006793~phosphorus metabolic process	106	6.17	0.001
GO:0006796~phosphate metabolic process	106	6.17	0.001
GO:0044085~cellular component biogenesis	104	6.06	0.007
GO:0007049~cell cycle	99	5.77	5.77E-06
GO:0022607~cellular component assembly	98	5.71	0.001
GO:0044248~cellular catabolic process	96	5.59	0.089
GO:0009892~negative regulation of metabolic process	95	5.53	5.68E-05
GO:0065009~regulation of molecular function	92	5.36	0.076
GO:0051716~cellular response to stimulus	91	5.3	0.002
GO:0010605~negative regulation of macromolecule metabolic process	89	5.18	1.19E-04
GO:0010941~regulation of cell death	89	5.18	0.003
GO:0016070~RNA metabolic process	89	5.18	0.081
GO:0042981~regulation of apoptosis	88	5.13	0.003
GO:0043067~regulation of programmed cell death	88	5.13	0.004
GO:0051239~regulation of multicellular organismal process	88	5.13	0.097
GO:0031324~negative regulation of cellular metabolic process	84	4.89	6.43E-04
GO:0016310~phosphorylation	84	4.89	0.011
GO:0010033~response to organic substance	81	4.72	0.002
GO:0006357~regulation of transcription from RNA polymerase II promoter	81	4.72	0.003
GO:0043933~macromolecular complex subunit organization	80	4.66	0.002
GO:0065003~macromolecular complex assembly	79	4.6	5.58E-04
GO:0042127~regulation of cell proliferation	78	4.54	0.046
GO:0050793~regulation of developmental process	76	4.43	0.003
GO:0008219~cell death	76	4.43	0.014
GO:0016265~death	76	4.43	0.016
GO:0000003~reproduction	76	4.43	0.048
GO:0051704~multi-organism process	74	4.31	0.008
GO:0022414~reproductive process	74	4.31	0.075
GO:0022402~cell cycle process	72	4.19	1.31E-04
GO:0044265~cellular macromolecule catabolic process	72	4.19	0.052
GO:0006259~DNA metabolic process	71	4.14	6.56E-06
GO:0006468~protein amino acid phosphorylation	71	4.14	0.015
GO:0033554~cellular response to stress	70	4.08	3.98E-04
GO:0012501~programmed cell death	67	3.9	0.01
GO:0006915~apoptosis	65	3.79	0.015
GO:0009890~negative regulation of biosynthetic process	64	3.73	0.008
GO:0010629~negative regulation of gene expression	63	3.67	6.20E-04
GO:0010558~negative regulation of macromolecule biosynthetic process	63	3.67	0.004
GO:0031327~negative regulation of cellular biosynthetic process	63	3.67	0.008
GO:0051603~proteolysis involved in cellular protein catabolic process	63	3.67	0.028
GO:0044257~cellular protein catabolic process	63	3.67	0.031
GO:0030163~protein catabolic process	63	3.67	0.051
GO:0051172~negative regulation of nitrogen compound metabolic process	61	3.55	0.003
GO:0019941~modification-dependent protein catabolic process	61	3.55	0.025
GO:0043632~modification-dependent macromolecule catabolic process	61	3.55	0.025
GO:0045934~negative regulation of nucleobase, nucleoside, nucleotide and nucleic acid metabolic process	59	3.44	0.006
GO:0070271~protein complex biogenesis	57	3.32	0.01
GO:0006461~protein complex assembly	57	3.32	0.01
GO:0045941~positive regulation of transcription	57	3.32	0.065
GO:0010628~positive regulation of gene expression	57	3.32	0.098
GO:0008283~cell proliferation	56	3.26	6.80E-04
GO:0045595~regulation of cell differentiation	56	3.26	0.009
GO:0005975~carbohydrate metabolic process	56	3.26	0.035
GO:0016481~negative regulation of transcription	53	3.09	0.009
GO:0048609~reproductive process in a multicellular organism	53	3.09	0.025
GO:0032504~multicellular organism reproduction	53	3.09	0.025
GO:0045893~positive regulation of transcription, DNA-dependent	52	3.03	0.026
GO:0051254~positive regulation of RNA metabolic process	52	3.03	0.029
GO:0051276~chromosome organization	51	2.97	0.047
GO:0022403~cell cycle phase	50	2.91	0.005
GO:0051726~regulation of cell cycle	47	2.74	2.24E-04
GO:0010942~positive regulation of cell death	47	2.74	0.038
GO:0044262~cellular carbohydrate metabolic process	46	2.68	0.009
GO:0043065~positive regulation of apoptosis	46	2.68	0.046
GO:0043068~positive regulation of programmed cell death	46	2.68	0.051
GO:0006974~response to DNA damage stimulus	45	2.62	0.008
GO:0034621~cellular macromolecular complex subunit organization	44	2.56	0.006
GO:0051253~negative regulation of RNA metabolic process	44	2.56	0.007
GO:0045892~negative regulation of transcription, DNA-dependent	42	2.45	0.014
GO:0006325~chromatin organization	42	2.45	0.034
GO:0034622~cellular macromolecular complex assembly	41	2.39	0.004
GO:0043066~negative regulation of apoptosis	41	2.39	0.02
GO:0043069~negative regulation of programmed cell death	41	2.39	0.025
GO:0060548~negative regulation of cell death	41	2.39	0.026
GO:0007243~protein kinase cascade	41	2.39	0.037
GO:0000278~mitotic cell cycle	41	2.39	0.037
GO:0002682~regulation of immune system process	41	2.39	0.063
GO:0044419~interspecies interaction between organisms	40	2.33	7.62E-04
GO:0007167~enzyme linked receptor protein signaling pathway	39	2.27	0.029
GO:0008285~negative regulation of cell proliferation	39	2.27	0.059
GO:0045944~positive regulation of transcription from RNA polymerase II promoter	39	2.27	2.271
GO:0032774~RNA biosynthetic process	38	2.21	0.006
GO:0043549~regulation of kinase activity	38	2.21	0.073
GO:0000279~M phase	37	2.15	0.041
GO:0045859~regulation of protein kinase activity	37	2.15	0.071
GO:0048646~anatomical structure formation involved in morphogenesis	37	2.15	0.088
GO:0001775~cell activation	36	2.1	0.01
GO:0044092~negative regulation of molecular function	36	2.1	0.071
GO:0001568~blood vessel development	35	2.04	0.001
GO:0001944~vasculature development	35	2.04	0.002
GO:0006351~transcription, DNA-dependent	35	2.04	0.021
GO:0006917~induction of apoptosis	35	2.04	0.064
GO:0012502~induction of programmed cell death	35	2.04	0.066
GO:0051094~positive regulation of developmental process	34	1.98	0.018
GO:0006281~DNA repair	34	1.98	0.023
GO:0048514~blood vessel morphogenesis	33	1.92	4.25E-04
GO:0000122~negative regulation of transcription from RNA polymerase II promoter	33	1.92	0.016
GO:0051301~cell division	33	1.92	0.056
GO:0045321~leukocyte activation	31	1.81	0.013
GO:0003006~reproductive developmental process	30	1.75	0.054
GO:0043086~negative regulation of catalytic activity	30	1.75	0.094
GO:0005996~monosaccharide metabolic process	28	1.63	0.022
GO:0007017~microtubule-based process	28	1.63	0.087
GO:0019318~hexose metabolic process	27	1.57	0.007
GO:0006366~transcription from RNA polymerase II promoter	27	1.57	0.063
GO:0006260~DNA replication	26	1.51	0.011
GO:0007507~heart development	26	1.51	0.043
GO:0009991~response to extracellular stimulus	26	1.51	0.054
GO:0045597~positive regulation of cell differentiation	26	1.51	0.079
GO:0001525~angiogenesis	25	1.46	8.23E-04
GO:0006916~anti-apoptosis	25	1.46	0.046
GO:0048545~response to steroid hormone stimulus	24	1.4	0.038
GO:0009314~response to radiation	24	1.4	0.056
GO:0009100~glycoprotein metabolic process	24	1.4	0.062
GO:0051098~regulation of binding	23	1.34	0.006
GO:0046649~lymphocyte activation	23	1.34	0.085
GO:0016311~dephosphorylation	22	1.28	0.013
GO:0001701~in utero embryonic development	22	1.28	0.048
GO:0051259~protein oligomerization	21	1.22	0.072
GO:0050865~regulation of cell activation	21	1.22	0.075
GO:0006470~protein amino acid dephosphorylation	20	1.16	0.011
GO:0000226~microtubule cytoskeleton organization	20	1.16	0.029
GO:0006006~glucose metabolic process	20	1.16	0.041
GO:0009101~glycoprotein biosynthetic process	20	1.16	0.054
GO:0006979~response to oxidative stress	20	1.16	0.073
GO:0002694~regulation of leukocyte activation	20	1.16	0.08
GO:0007178~transmembrane receptor protein serine/threonine kinase signaling pathway	19	1.11	0.001
GO:0051325~interphase	19	1.11	0.002
GO:0051789~response to protein stimulus	19	1.11	0.002
GO:0048511~rhythmic process	19	1.11	0.015
GO:0070482~response to oxygen levels	19	1.11	0.037
GO:0051249~regulation of lymphocyte activation	19	1.11	0.055
GO:0051329~interphase of mitotic cell cycle	18	1.05	0.004
GO:0007050~cell cycle arrest	18	1.05	0.004
GO:0051101~regulation of DNA binding	18	1.05	0.018
GO:0006333~chromatin assembly or disassembly	18	1.05	0.028
GO:0001666~response to hypoxia	18	1.05	0.043
GO:0051052~regulation of DNA metabolic process	17	0.99	0.022
GO:0050863~regulation of T cell activation	17	0.99	0.027
GO:0006486~protein amino acid glycosylation	17	0.99	0.055
GO:0070085~glycosylation	17	0.99	0.055
GO:0043413~biopolymer glycosylation	17	0.99	0.055
GO:0009141~nucleoside triphosphate metabolic process	17	0.99	0.065
GO:0002521~leukocyte differentiation	17	0.99	0.065
GO:0008406~gonad development	16	0.93	0.037
GO:0014706~striated muscle tissue development	16	0.93	0.058
GO:0014070~response to organic cyclic substance	16	0.93	0.065
O:0060537~muscle tissue development	16	0.93	0.082
GO:0048608~reproductive structure development	16	0.93	0.086
GO:0042110~T cell activation	16	0.93	0.086
GO:0045137~development of primary sexual characteristics	16	0.93	0.091
GO:0031589~cell-substrate adhesion	15	0.87	0.027
GO:0051090~regulation of transcription factor activity	15	0.87	0.039
GO:0043627~response to estrogen stimulus	15	0.87	0.044
GO:0002696~positive regulation of leukocyte activation	15	0.87	0.047
GO:0050867~positive regulation of cell activation	15	0.87	0.065
GO:0042698~ovulation cycle	14	0.82	0.003
GO:0046777~protein amino acid autophosphorylation	14	0.82	0.019
GO:0043523~regulation of neuron apoptosis	14	0.82	0.029
GO:0010551~regulation of specific transcription from RNA polymerase II promoter	14	0.82	0.04
GO:0007126~meiosis	14	0.82	0.053
GO:0051327~M phase of meiotic cell cycle	14	0.82	0.053
GO:0006403~RNA localization	14	0.82	0.061
GO:0051321~meiotic cell cycle	14	0.82	0.061
GO:0009142~nucleoside triphosphate biosynthetic process	14	0.82	0.069
GO:0006310~DNA recombination	14	0.82	0.083
GO:0060249~anatomical structure homeostasis	14	0.82	0.088
GO:0007179~transforming growth factor beta receptor signaling pathway	13	0.76	0.003
GO:0022602~ovulation cycle process	13	0.76	0.004
GO:0008585~female gonad development	13	0.76	0.005
GO:0046660~female sex differentiation	13	0.76	0.009
GO:0046545~development of primary female sexual characteristics	13	0.76	0.009
GO:0043193~positive regulation of gene-specific transcription	13	0.76	0.048
GO:0007160~cell-matrix adhesion	13	0.76	0.056
GO:0065004~protein-DNA complex assembly	13	0.76	0.064
GO:0030099~myeloid cell differentiation	13	0.76	0.073
GO:0034728~nucleosome organization	13	0.76	0.073
GO:0051236~establishment of RNA localization	13	0.76	0.093
GO:0050658~RNA transport	13	0.76	0.093
GO:0051251~positive regulation of lymphocyte activation	13	0.76	0.093
GO:0050657~nucleic acid transport	13	0.76	0.093
GO:0001890~placenta development	12	0.7	0.008
GO:0040029~regulation of gene expression, epigenetic	12	0.7	0.046
GO:0051099~positive regulation of binding	12	0.7	0.05
GO:0034097~response to cytokine stimulus	12	0.7	0.054
GO:0046164~alcohol catabolic process	12	0.7	0.062
GO:0007059~chromosome segregation	12	0.7	0.062
GO:0006334~nucleosome assembly	12	0.7	0.077
GO:0031497~chromatin assembly	12	0.7	0.093
GO:0010552~positive regulation of specific transcription from RNA polymerase II promoter	11	0.64	0.015
GO:0031668~cellular response to extracellular stimulus	11	0.64	0.033
GO:0009116~nucleoside metabolic process	11	0.64	0.033
GO:0007292~female gamete generation	11	0.64	0.036
GO:0045637~regulation of myeloid cell differentiation	11	0.64	0.055
GO:0043388~positive regulation of DNA binding	11	0.64	0.055
GO:0016032~viral reproduction	11	0.64	0.06
GO:0000302~response to reactive oxygen species	11	0.64	0.081
GO:0045767~regulation of anti-apoptosis	10	0.58	0.003
GO:0051258~protein polymerization	10	0.58	0.016
GO:0045580~regulation of T cell differentiation	10	0.58	0.02
GO:0006261~DNA-dependent DNA replication	10	0.58	0.043
GO:0010212~response to ionizing radiation	10	0.58	0.052
GO:0045619~regulation of lymphocyte differentiation	10	0.58	0.067
GO:0060538~skeletal muscle organ development	10	0.58	0.085
GO:0007519~skeletal muscle tissue development	10	0.58	0.085
GO:0001541~ovarian follicle development	9	0.52	0.016
GO:0009119~ribonucleoside metabolic process	9	0.52	0.03
GO:0002274~myeloid leukocyte activation	9	0.52	0.03
GO:0043524~negative regulation of neuron apoptosis	9	0.52	0.052
GO:0000079~regulation of cyclin-dependent protein kinase activity	9	0.52	0.068
GO:0009612~response to mechanical stimulus	9	0.52	0.081
GO:0006007~glucose catabolic process	9	0.52	0.095
GO:0006892~post-Golgi vesicle-mediated transport	9	0.52	0.095
GO:0006405~RNA export from nucleus	8	0.47	0.045
GO:0030218~erythrocyte differentiation	8	0.47	0.056
GO:0019058~viral infectious cycle	8	0.47	0.056
GO:0048660~regulation of smooth muscle cell proliferation	8	0.47	0.076
GO:0034101~erythrocyte homeostasis	8	0.47	0.099
GO:0000086~G2/M transition of mitotic cell cycle	7	0.41	0.005
GO:0048145~regulation of fibroblast proliferation	7	0.41	0.06
GO:0051318~G1 phase	6	0.35	0.024
GO:0042558~pteridine and derivative metabolic process	6	0.35	0.034
GO:0001892~embryonic placenta development	6	0.35	0.041
GO:0042278~purine nucleoside metabolic process	6	0.35	0.081
GO:0046128~purine ribonucleoside metabolic process	6	0.35	0.081
GO:0045768~positive regulation of anti-apoptosis	6	0.35	0.092
GO:0008634~negative regulation of survival gene product expression	5	0.29	0.001
GO:0042559~pteridine and derivative biosynthetic process	5	0.29	0.022
GO:0009132~nucleoside diphosphate metabolic process	5	0.29	0.044
GO:0050684~regulation of mRNA processing	5	0.29	0.044
GO:0019438~aromatic compound biosynthetic process	5	0.29	0.053
GO:0000080~G1 phase of mitotic cell cycle	5	0.29	0.053
GO:0007140~male meiosis	5	0.29	0.085
GO:0045884~regulation of survival gene product expression	5	0.29	0.085
GO:0006282~regulation of DNA repair	5	0.29	0.098
GO:0048286~lung alveolus development	5	0.29	0.098
GO:0046039~GTP metabolic process	4	0.23	0.067
GO:0009148~pyrimidine nucleoside triphosphate biosynthetic process	4	0.23	0.067
GO:0001556~oocyte maturation	4	0.23	0.083
GO:0007129~synapsis	4	0.23	0.083
GO:0070192~chromosome organization involved in meiosis	4	0.23	0.083
GO:0006376~mRNA splice site selection	4	0.23	0.099
GO:0009147~pyrimidine nucleoside triphosphate metabolic process	4	0.23	0.099
GO:0002904~positive regulation of B cell apoptosis	3	0.17	0.035
GO:0006269~DNA replication, synthesis of RNA primer	3	0.17	0.035
GO:0007253~cytoplasmic sequestering of NF-kappaB	3	0.17	0.056
GO:0019987~negative regulation of anti-apoptosis	3	0.17	0.056
GO:0070230~positive regulation of lymphocyte apoptosis	3	0.17	0.056
GO:0060136~embryonic process involved in female pregnancy	3	0.17	0.079
