# Supplementary material for: A Comparative Transcriptomic Analysis of Human Placental Trophoblasts in Response to Pathogenic and Probiotic Enterococcus faecalis Interaction
Source: Can J Infect Dis Med Microbiol. 2021 Jan 28;2021:6655414. doi: 10.1155/2021/6655414 (PMC7861945; doi:10.1155/2021/6655414)
Supplement: Supplementary Materials — Table S1. Differential gene expression profile of BeWo cell in response to Enterococcus faecalis Symbioflor 1 invasion. Table S2. Differential gene expression profile of BeWo cell in response to Enterococcus faecalis V583 invasion. Table S3. Differentially expressed genes affected by Enterococcus faecalis Symbioflor 1 classified with GO database. DEGs were characterized functionally by comparison against GO database and classified into three different categories, namely, the biological process, cellular component, and molecular function. Table S4. Differentially expressed genes affected by Enterococcus faecalis V583 classified with GO database. DEGs were characterized functionally by comparison against GO database and classified into three different categories, namely, the biological process, cellular component, and molecular function. [file 6655414.f1.zip › 6655414.f1/Table S3(cellular component)-Tan et al.txt]

Term	Count	%	P Value
GO:0005634~nucleus	539	31.39	4.19E-20
GO:0005622~intracellular	960	55.91	3.96E-13
GO:0043227~membrane-bounded organelle	735	42.81	2.66E-12
GO:0043226~organelle	809	47.12	5.24E-12
GO:0044424~intracellular part	928	54.05	6.19E-12
GO:0043231~intracellular membrane-bounded organelle	732	42.63	7.61E-12
GO:0043229~intracellular organelle	807	47	8.53E-12
GO:0005694~chromosome	69	4.02	1.51E-07
GO:0044427~chromosomal part	59	3.44	7.20E-07
GO:0044428~nuclear part	196	11.42	8.51E-07
GO:0044464~cell part	1182	68.84	8.60E-06
GO:0005623~cell	1182	68.84	8.93E-06
GO:0043228~non-membrane-bounded organelle	256	14.91	1.31E-05
GO:0043232~intracellular non-membrane-bounded organelle	256	14.91	1.31E-05
GO:0031981~nuclear lumen	155	9.03	2.15E-05
GO:0044422~organelle part	385	22.42	1.45E-04
GO:0000785~chromatin	32	1.86	1.52E-04
GO:0044446~intracellular organelle part	381	22.19	2.27E-04
GO:0043233~organelle lumen	179	10.43	4.47E-04
GO:0070013~intracellular organelle lumen	175	10.19	4.98E-04
GO:0031974~membrane-enclosed lumen	180	10.48	7.87E-04
GO:0005654~nucleoplasm	95	5.53	8.29E-04
GO:0005829~cytosol	133	7.75	1.00E-03
GO:0000786~nucleosome	13	0.76	3.00E-03
GO:0000228~nuclear chromosome	24	1.4	3.00E-03
GO:0044454~nuclear chromosome part	19	1.11	6.00E-03
GO:0032993~protein-DNA complex	15	0.87	6.00E-03
GO:0005730~nucleolus	73	4.25	7.00E-03
GO:0015630~microtubule cytoskeleton	58	3.38	1.40E-02
GO:0044451~nucleoplasm part	58	3.38	1.70E-02
GO:0005737~cytoplasm	602	35.06	1.90E-02
GO:0005856~cytoskeleton	126	7.34	3.30E-02
GO:0005884~actin filament	8	0.47	3.60E-02
GO:0005614~interstitial matrix	4	0.23	3.70E-02
GO:0000793~condensed chromosome	17	0.99	4.00E-02
GO:0043296~apical junction complex	14	0.82	4.10E-02
GO:0030173~integral to Golgi membrane	8	0.47	4.50E-02
GO:0016327~apicolateral plasma membrane	14	0.82	5.10E-02
GO:0000775~chromosome, centromeric region	16	0.93	5.50E-02
GO:0005667~transcription factor complex	24	1.4	5.70E-02
GO:0000790~nuclear chromatin	9	0.52	5.90E-02
GO:0016604~nuclear body	20	1.16	6.10E-02
GO:0031228~intrinsic to Golgi membrane	8	0.47	6.20E-02
GO:0000795~synaptonemal complex	5	0.29	6.40E-02
GO:0044450~microtubule organizing center part	9	0.52	6.50E-02
GO:0030131~clathrin adaptor complex	6	0.35	6.90E-02
GO:0005635~nuclear envelope	23	1.34	7.30E-02
GO:0030119~AP-type membrane coat adaptor complex	6	0.35	0.078
GO:0000794~condensed nuclear chromosome	8	0.47	0.081
GO:0008287~protein serine/threonine phosphatase complex	7	0.41	0.085
GO:0046658~anchored to plasma membrane	5	0.29	0.085
GO:0012505~endomembrane system	72	4.19	0.087
GO:0031301~integral to organelle membrane	15	0.87	0.093
GO:0009986~cell surface	35	2.04	0.093
GO:0043234~protein complex	218	12.7	0.095
GO:0070531~BRCA1-A complex	3	0.17	0.097
GO:0005637~nuclear inner membrane	5	0.29	0.097
GO:0005813~centrosome	24	1.4	0.099
