# Supplementary material for: A Comparative Transcriptomic Analysis of Human Placental Trophoblasts in Response to Pathogenic and Probiotic Enterococcus faecalis Interaction
Source: Can J Infect Dis Med Microbiol. 2021 Jan 28;2021:6655414. doi: 10.1155/2021/6655414 (PMC7861945; doi:10.1155/2021/6655414)
Supplement: Supplementary Materials — Table S1. Differential gene expression profile of BeWo cell in response to Enterococcus faecalis Symbioflor 1 invasion. Table S2. Differential gene expression profile of BeWo cell in response to Enterococcus faecalis V583 invasion. Table S3. Differentially expressed genes affected by Enterococcus faecalis Symbioflor 1 classified with GO database. DEGs were characterized functionally by comparison against GO database and classified into three different categories, namely, the biological process, cellular component, and molecular function. Table S4. Differentially expressed genes affected by Enterococcus faecalis V583 classified with GO database. DEGs were characterized functionally by comparison against GO database and classified into three different categories, namely, the biological process, cellular component, and molecular function. [file 6655414.f1.zip › 6655414.f1/Table S4(biological process)-Tan et al.txt]

Term	Count	%	P Value
GO:0009987~cellular process	962	53.36	1.86E-05
GO:0008152~metabolic process	719	39.88	6.48E-05
GO:0065007~biological regulation	698	38.71	3.62E-04
GO:0050789~regulation of biological process	675	37.44	4.18E-05
GO:0044238~primary metabolic process	658	36.49	5.67E-05
GO:0050794~regulation of cellular process	649	36	6.05E-05
GO:0044237~cellular metabolic process	635	35.22	3.90E-05
GO:0043170~macromolecule metabolic process	567	31.45	1.44E-06
GO:0044260~cellular macromolecule metabolic process	538	29.84	1.25E-08
GO:0006807~nitrogen compound metabolic process	394	21.85	1.99E-06
GO:0034641~cellular nitrogen compound metabolic process	388	21.52	5.35E-07
GO:0006139~nucleobase, nucleoside, nucleotide and nucleic acid metabolic process	373	20.69	2.18E-08
GO:0031323~regulation of cellular metabolic process	373	20.69	1.43E-07
GO:0060255~regulation of macromolecule metabolic process	354	19.63	1.46E-07
GO:0080090~regulation of primary metabolic process	351	19.47	1.17E-06
GO:0009058~biosynthetic process	339	18.8	0.009
GO:0044249~cellular biosynthetic process	333	18.47	0.005
GO:0009889~regulation of biosynthetic process	317	17.58	4.40E-06
GO:0031326~regulation of cellular biosynthetic process	316	17.53	3.29E-06
GO:0010468~regulation of gene expression	314	17.42	3.45E-07
GO:0051171~regulation of nitrogen compound metabolic process	313	17.36	2.76E-07
GO:0019219~regulation of nucleobase, nucleoside, nucleotide and nucleic acid metabolic process	311	17.25	2.46E-07
GO:0010556~regulation of macromolecule biosynthetic process	310	17.19	6.11E-07
GO:0010467~gene expression	296	16.42	0.003
GO:0009059~macromolecule biosynthetic process	293	16.25	1.46E-04
GO:0034645~cellular macromolecule biosynthetic process	292	16.2	1.15E-04
GO:0032502~developmental process	291	16.14	0.074
GO:0045449~regulation of transcription	286	15.86	1.46E-06
GO:0016043~cellular component organization	250	13.87	0.003
GO:0006350~transcription	229	12.7	4.48E-05
GO:0048519~negative regulation of biological process	207	11.48	6.06E-06
GO:0051252~regulation of RNA metabolic process	195	10.82	3.84E-04
GO:0048523~negative regulation of cellular process	191	10.59	9.93E-06
GO:0006355~regulation of transcription, DNA-dependent	190	10.54	5.55E-04
GO:0006950~response to stress	179	9.93	0.001
GO:0048869~cellular developmental process	164	9.1	0.066
GO:0030154~cell differentiation	156	8.65	0.087
GO:0043412~biopolymer modification	147	8.15	0.074
GO:0006464~protein modification process	140	7.76	0.079
GO:0006996~organelle organization	137	7.6	0.015
GO:0043687~post-translational protein modification	127	7.04	0.005
GO:0007242~intracellular signaling cascade	124	6.88	0.059
GO:0044085~cellular component biogenesis	108	5.99	0.009
GO:0007399~nervous system development	108	5.99	0.066
GO:0044248~cellular catabolic process	105	5.82	0.036
GO:0016070~RNA metabolic process	103	5.71	0.006
GO:0065009~regulation of molecular function	103	5.71	0.015
GO:0009892~negative regulation of metabolic process	101	5.6	2.25E-05
GO:0006793~phosphorus metabolic process	101	5.6	0.028
GO:0006796~phosphate metabolic process	101	5.6	0.028
GO:0051716~cellular response to stimulus	100	5.55	2.50E-04
GO:0022607~cellular component assembly	98	5.44	0.007
GO:0007049~cell cycle	96	5.32	2.06E-04
GO:0010605~negative regulation of macromolecule metabolic process	95	5.27	4.15E-05
GO:0009966~regulation of signal transduction	94	5.21	0.017
GO:0042981~regulation of apoptosis	92	5.1	0.003
GO:0043067~regulation of programmed cell death	92	5.1	0.004
GO:0010941~regulation of cell death	92	5.1	0.005
GO:0051641~cellular localization	92	5.1	0.091
GO:0031324~negative regulation of cellular metabolic process	89	4.94	3.77E-04
GO:0042127~regulation of cell proliferation	88	4.88	0.007
GO:0050790~regulation of catalytic activity	88	4.88	0.039
GO:0008219~cell death	86	4.77	0.001
GO:0010033~response to organic substance	86	4.77	0.001
GO:0016265~death	86	4.77	0.002
GO:0009057~macromolecule catabolic process	80	4.44	0.065
GO:0043933~macromolecular complex subunit organization	79	4.38	0.013
GO:0012501~programmed cell death	78	4.33	3.41E-04
GO:0044265~cellular macromolecule catabolic process	78	4.33	0.027
GO:0006259~DNA metabolic process	76	4.22	1.60E-06
GO:0006915~apoptosis	76	4.22	5.69E-04
GO:0050793~regulation of developmental process	76	4.22	0.011
GO:0033554~cellular response to stress	75	4.16	1.47E-04
GO:0065003~macromolecular complex assembly	75	4.16	0.011
GO:0009890~negative regulation of biosynthetic process	73	4.05	5.76E-04
GO:0010558~negative regulation of macromolecule biosynthetic process	72	3.99	2.44E-04
GO:0031327~negative regulation of cellular biosynthetic process	72	3.99	5.07E-04
GO:0022402~cell cycle process	72	3.99	6.23E-04
GO:0051172~negative regulation of nitrogen compound metabolic process	69	3.83	2.51E-04
GO:0010629~negative regulation of gene expression	68	3.77	1.81E-04
GO:0045934~negative regulation of nucleobase, nucleoside, nucleotide and nucleic acid metabolic process	67	3.72	4.83E-04
GO:0051603~proteolysis involved in cellular protein catabolic process	62	3.44	0.088
GO:0044257~cellular protein catabolic process	62	3.44	0.095
GO:0019941~modification-dependent protein catabolic process	60	3.33	0.079
GO:0043632~modification-dependent macromolecule catabolic process	60	3.33	0.079
GO:0016481~negative regulation of transcription	58	3.22	0.003
GO:0019220~regulation of phosphate metabolic process	57	3.16	0.013
GO:0051174~regulation of phosphorus metabolic process	57	3.16	0.013
GO:0042325~regulation of phosphorylation	56	3.11	0.009
GO:0045595~regulation of cell differentiation	56	3.11	0.024
GO:0009611~response to wounding	56	3.11	0.076
GO:0006461~protein complex assembly	55	3.05	0.051
GO:0070271~protein complex biogenesis	55	3.05	0.051
GO:0008283~cell proliferation	53	2.94	0.009
GO:0051276~chromosome organization	53	2.94	0.052
GO:0006974~response to DNA damage stimulus	51	2.83	9.59E-04
GO:0022403~cell cycle phase	51	2.83	0.008
GO:0043065~positive regulation of apoptosis	51	2.83	0.016
GO:0043068~positive regulation of programmed cell death	51	2.83	0.018
GO:0010942~positive regulation of cell death	51	2.83	0.019
GO:0008285~negative regulation of cell proliferation	50	2.77	8.10E-04
GO:0007010~cytoskeleton organization	50	2.77	0.029
GO:0043549~regulation of kinase activity	49	2.72	0.001
GO:0051338~regulation of transferase activity	49	2.72	0.003
GO:0051726~regulation of cell cycle	48	2.66	3.81E-04
GO:0007167~enzyme linked receptor protein signaling pathway	48	2.66	7.82E-04
GO:0045859~regulation of protein kinase activity	48	2.66	9.54E-04
GO:0051253~negative regulation of RNA metabolic process	48	2.66	0.003
GO:0045892~negative regulation of transcription, DNA-dependent	46	2.55	0.005
GO:0000278~mitotic cell cycle	45	2.5	0.016
GO:0030030~cell projection organization	44	2.44	0.022
GO:0006325~chromatin organization	44	2.44	0.033
GO:0032774~RNA biosynthetic process	43	2.38	7.73E-04
GO:0040008~regulation of growth	43	2.38	0.01
GO:0034621~cellular macromolecular complex subunit organization	43	2.38	0.021
GO:0007243~protein kinase cascade	43	2.38	0.036
GO:0048646~anatomical structure formation involved in morphogenesis	42	2.33	0.026
GO:0009725~response to hormone stimulus	42	2.33	0.047
GO:0006351~transcription, DNA-dependent	41	2.27	0.002
GO:0006281~DNA repair	40	2.22	0.002
GO:0043009~chordate embryonic development	40	2.22	0.025
GO:0009792~embryonic development ending in birth or egg hatching	40	2.22	0.029
GO:0009628~response to abiotic stimulus	40	2.22	0.095
GO:0051301~cell division	39	2.16	0.007
GO:0006917~induction of apoptosis	39	2.16	0.024
GO:0012502~induction of programmed cell death	39	2.16	0.025
GO:0044092~negative regulation of molecular function	39	2.16	0.043
GO:0034622~cellular macromolecular complex assembly	38	2.11	0.034
GO:0032535~regulation of cellular component size	37	2.05	0.005
GO:0000279~M phase	37	2.05	0.075
GO:0006260~DNA replication	36	2	1.12E-05
GO:0001775~cell activation	35	1.94	0.033
GO:0000122~negative regulation of transcription from RNA polymerase II promoter	34	1.89	0.019
GO:0043086~negative regulation of catalytic activity	33	1.83	0.05
GO:0051093~negative regulation of developmental process	32	1.77	0.035
GO:0080134~regulation of response to stress	31	1.72	0.096
GO:0008361~regulation of cell size	30	1.66	0.005
GO:0001568~blood vessel development	30	1.66	0.046
GO:0010627~regulation of protein kinase cascade	30	1.66	0.055
GO:0001944~vasculature development	30	1.66	0.06
GO:0001558~regulation of cell growth	29	1.61	0.004
GO:0048514~blood vessel morphogenesis	29	1.61	0.013
GO:0007169~transmembrane receptor protein tyrosine kinase signaling pathway	29	1.61	0.027
GO:0006366~transcription from RNA polymerase II promoter	29	1.61	0.044
GO:0051056~regulation of small GTPase mediated signal transduction	29	1.61	0.092
GO:0007017~microtubule-based process	29	1.61	0.096
GO:0009314~response to radiation	28	1.55	0.012
GO:0007507~heart development	28	1.55	0.028
GO:0045596~negative regulation of cell differentiation	27	1.5	0.048
GO:0045860~positive regulation of protein kinase activity	26	1.44	0.099
GO:0016311~dephosphorylation	25	1.39	0.003
GO:0001525~angiogenesis	24	1.33	0.004
GO:0001701~in utero embryonic development	24	1.33	0.027
GO:0006470~protein amino acid dephosphorylation	23	1.28	0.002
GO:0048545~response to steroid hormone stimulus	23	1.28	0.097
GO:0051052~regulation of DNA metabolic process	22	1.22	6.11E-04
GO:0070482~response to oxygen levels	22	1.22	0.009
GO:0001666~response to hypoxia	21	1.16	0.01
GO:0010740~positive regulation of protein kinase cascade	21	1.16	0.078
GO:0051325~interphase	20	1.11	0.002
GO:0000226~microtubule cytoskeleton organization	20	1.11	0.046
GO:0000377~RNA splicing, via transesterification reactions with bulged adenosine as nucleophile	20	1.11	0.064
GO:0000375~RNA splicing, via transesterification reactions	20	1.11	0.064
GO:0000398~nuclear mRNA splicing, via spliceosome	20	1.11	0.064
GO:0051329~interphase of mitotic cell cycle	19	1.05	0.003
GO:0032583~regulation of gene-specific transcription	19	1.05	0.037
GO:0007346~regulation of mitotic cell cycle	19	1.05	0.099
GO:0006333~chromatin assembly or disassembly	18	1	0.043
GO:0080135~regulation of cellular response to stress	17	0.94	0.014
GO:0051090~regulation of transcription factor activity	17	0.94	0.014
GO:0051090~regulation of transcription factor activity	17	0.94	0.014
GO:0043408~regulation of MAPKKK cascade	17	0.94	0.023
GO:0051101~regulation of DNA binding	17	0.94	0.053
GO:0034097~response to cytokine stimulus	16	0.89	0.003
GO:0010551~regulation of specific transcription from RNA polymerase II promoter	16	0.89	0.013
GO:0007178~transmembrane receptor protein serine/threonine kinase signaling pathway	16	0.89	0.029
GO:0051789~response to protein stimulus	16	0.89	0.039
GO:0006323~DNA packaging	16	0.89	0.074
GO:0006469~negative regulation of protein kinase activity	15	0.83	0.015
GO:0033673~negative regulation of kinase activity	15	0.83	0.02
GO:0051348~negative regulation of transferase activity	15	0.83	0.034
GO:0035023~regulation of Rho protein signal transduction	15	0.83	0.042
GO:0007050~cell cycle arrest	15	0.83	0.056
GO:0040029~regulation of gene expression, epigenetic	14	0.78	0.013
GO:0030031~cell projection assembly	14	0.78	0.024
GO:0065004~protein-DNA complex assembly	14	0.78	0.046
GO:0034728~nucleosome organization	14	0.78	0.053
GO:0031589~cell-substrate adhesion	14	0.78	0.074
GO:0045792~negative regulation of cell size	14	0.78	0.079
GO:0007179~transforming growth factor beta receptor signaling pathway	13	0.72	0.004
GO:0002237~response to molecule of bacterial origin	13	0.72	0.062
GO:0006865~amino acid transport	13	0.72	0.082
GO:0030308~negative regulation of cell growth	13	0.72	0.093
GO:0016458~gene silencing	12	0.67	0.007
GO:0006302~double-strand break repair	12	0.67	0.015
GO:0000302~response to reactive oxygen species	12	0.67	0.053
GO:0045786~negative regulation of cell cycle	12	0.67	0.084
GO:0000079~regulation of cyclin-dependent protein kinase activity	11	0.61	0.015
GO:0006275~regulation of DNA replication	11	0.61	0.037
GO:0007229~integrin-mediated signaling pathway	11	0.61	0.074
GO:0045767~regulation of anti-apoptosis	10	0.55	0.004
GO:0051651~maintenance of location in cell	10	0.55	0.019
GO:0006289~nucleotide-excision repair	10	0.55	0.042
GO:0030518~steroid hormone receptor signaling pathway	10	0.55	0.057
GO:0006308~DNA catabolic process	10	0.55	0.068
GO:0001890~placenta development	10	0.55	0.068
GO:0051235~maintenance of location	10	0.55	0.094
GO:0007173~epidermal growth factor receptor signaling pathway	9	0.5	0.002
GO:0032582~negative regulation of gene-specific transcription	9	0.5	0.049
GO:0034101~erythrocyte homeostasis	9	0.5	0.055
GO:0050864~regulation of B cell activation	9	0.5	0.067
GO:0006997~nucleus organization	9	0.5	0.073
GO:0042176~regulation of protein catabolic process	9	0.5	0.073
GO:0022411~cellular component disassembly	9	0.5	0.08
GO:0008629~induction of apoptosis by intracellular signals	9	0.5	0.087
GO:0045768~positive regulation of anti-apoptosis	8	0.44	0.012
GO:0032507~maintenance of protein location in cell	8	0.44	0.057
GO:0010553~negative regulation of specific transcription from RNA polymerase II promoter	8	0.44	0.057
GO:0030307~positive regulation of cell growth	8	0.44	0.064
GO:0030218~erythrocyte differentiation	8	0.44	0.071
GO:0043433~negative regulation of transcription factor activity	8	0.44	0.086
GO:0048660~regulation of smooth muscle cell proliferation	8	0.44	0.094
GO:0000086~G2/M transition of mitotic cell cycle	7	0.39	0.007
GO:0032387~negative regulation of intracellular transport	7	0.39	0.009
GO:0030262~apoptotic nuclear changes	7	0.39	0.02
GO:0030888~regulation of B cell proliferation	7	0.39	0.028
GO:0009798~axis specification	7	0.39	0.039
GO:0048145~regulation of fibroblast proliferation	7	0.39	0.074
GO:0030521~androgen receptor signaling pathway	7	0.39	0.083
GO:0034612~response to tumor necrosis factor	6	0.33	0.003
GO:0046823~negative regulation of nucleocytoplasmic transport	6	0.33	0.015
GO:0051318~G1 phase	6	0.33	0.029
GO:0006921~cell structure disassembly during apoptosis	6	0.33	0.042
GO:0000096~sulfur amino acid metabolic process	6	0.33	0.042
GO:0048146~positive regulation of fibroblast proliferation	6	0.33	0.066
GO:0000737~DNA catabolic process, endonucleolytic	6	0.33	0.066
GO:0032319~regulation of Rho GTPase activity	6	0.33	0.086
GO:0042994~cytoplasmic sequestering of transcription factor	5	0.28	0.011
GO:0051220~cytoplasmic sequestering of protein	5	0.28	0.027
GO:0042992~negative regulation of transcription factor import into nucleus	5	0.28	0.027
GO:0042402~biogenic amine catabolic process	5	0.28	0.034
GO:0042308~negative regulation of protein import into nucleus	5	0.28	0.042
GO:0018205~peptidyl-lysine modification	5	0.28	0.052
GO:0006342~chromatin silencing	5	0.28	0.062
GO:0050869~negative regulation of B cell activation	5	0.28	0.062
GO:0048701~embryonic cranial skeleton morphogenesis	5	0.28	0.062
GO:0000080~G1 phase of mitotic cell cycle	5	0.28	0.062
GO:0006309~DNA fragmentation involved in apoptosis	5	0.28	0.073
GO:0042219~cellular amino acid derivative catabolic process	5	0.28	0.073
GO:0051402~neuron apoptosis	5	0.28	0.073
GO:0000724~double-strand break repair via homologous recombination	5	0.28	0.073
GO:0000725~recombinational repair	5	0.28	0.073
GO:0045814~negative regulation of gene expression, epigenetic	5	0.28	0.099
GO:0001569~patterning of blood vessels	5	0.28	0.099
GO:0007253~cytoplasmic sequestering of NF-kappaB	4	0.22	0.005
GO:0042347~negative regulation of NF-kappaB import into nucleus	4	0.22	0.017
GO:0030889~negative regulation of B cell proliferation	4	0.22	0.025
GO:0002902~regulation of B cell apoptosis	4	0.22	0.025
GO:0030174~regulation of DNA replication initiation	4	0.22	0.035
GO:0001953~negative regulation of cell-matrix adhesion	4	0.22	0.048
GO:0045736~negative regulation of cyclin-dependent protein kinase activity	4	0.22	0.061
GO:0010812~negative regulation of cell-substrate adhesion	4	0.22	0.061
GO:0070228~regulation of lymphocyte apoptosis	4	0.22	0.077
GO:0014009~glial cell proliferation	3	0.17	0.021
GO:0007089~traversing start control point of mitotic cell cycle	3	0.17	0.087
GO:0060136~embryonic process involved in female pregnancy	3	0.17	0.087
GO:0006534~cysteine metabolic process	3	0.17	0.087
